# Supplementary material for: Metabolic rewiring in skin epidermis drives tolerance to oncogenic mutations
Source: Nat Cell Biol. 2025 Jan 6;27(2):218–31. doi: 10.1038/s41556-024-01574-w (PMC11821535; doi:10.1038/s41556-024-01574-w)
Supplement: Supplementary file 3 — Differentially enriched and depleted metabolites and pathways hits from metabolomics data. [file 41556_2024_1574_MOESM3_ESM.xlsx]

## Sheet: metabolites
Differentially upregulated in βcatGOF	Differentially downregulated in βcatGOF	Differentially upregulated in HrasG12V	Differentially downregulated in HrasG12V
CYCLIC AMP	DEOXYADENOSINE MONOPHOSPHATE	SPHINGANINE	3-SULFINOALANINE
HISTAMINE	CYCLIC GMP	CYCLIC AMP	PHOSPHOENOLPYRUVATE
GLYCERALDEHYDE 3-PHOSPHATE	GUANOSINE MONOPHOSPHATE	HISTAMINE	CYSTATHIONINE
5-HYDROXYINDOLEACETATE	ADENOSINE	2',4'-DIHYDROXYACETOPHENONE	3-AMINO-5-HYDROXYBENZOATE
GLYCOCHOLATE	S-ADENOSYLHOMOCYSTEINE (1)	RESORCINOL MONOACETATE (1)	DEOXYURIDINE-MONOPHOSPHATE
6-HYDROXYNICOTINATE	URIDINE MONOPHOSPHATE	THYMIDINE-MONOPHOSPHATE	INDOLE-3-ACETAMIDE
METHYLMALONATE	3-AMINO-5-HYDROXYBENZOATE	METHYLMALONATE	XANTHINE
SUCCINATE	XANTHINE	SUCCINATE	CYSTEINE
INDOLE-3-ACETATE	DEOXYCYTIDINE MONOPHOSPHATE	CORTEXOLONE (1)	D-RIBOSE 5-PHOSPHATE
TREHALOSE	CYTIDINE 2',3'-CYCLIC PHOSPHATE	CORTICOSTERONE	1,4-DIAMINOBUTANE (PUTRESCINE)
PALATINOSE	INDOLE-3-ACETAMIDE	acetoacetate	CYSTEATE
GLUCOSAMINE 6-SULFATE (1)	AZELATE	INDOLE-3-ACETATE	RIBOSE
L-DOPA	URIDINE	OXOGLUTARATE	XYLOSE
GLUTAMINE	GUANOSINE	L-DOPA	LYXOSE
METHYL GALACTOSIDE	URACIL	(2-AMINOETHYL)PHOSPHONATE	ADENOSINE 2',3'-CYCLIC PHOSPHATE
LACTATE	DEOXYURIDINE-MONOPHOSPHATE	N-ACETYLGALACTOSAMINE	THIAMINE PYROPHOSPHATE
GLYCEROL 3-PHOSPHATE	MALONATE	N-ACETYLMANNOSAMINE	BENZOATE
BETA-GLYCEROPHOSPHATE	SUBERATE	N-ACETYLGLUCOSAMINE	SPERMINE
DIAMINOPIMELATE	THYROXINE	PURINE	D8-PHENYLALANINE
OPHTHALMATE	3,4 DIHYDROXYMANDELATE	GLYCINE
D-PINITOL	FRUCTOSE 6-PHOSPHATE	CARNOSINE
LYSINE	GALACTOSE 1-PHOSPHATE	ARGININE
3-METHOXYTYRAMINE	GLUCOSE 1-PHOSPHATE	PROLINE
(2-AMINOETHYL)PHOSPHONATE	GLUCOSE 6-PHOSPHATE	UROCANATE
N-ACETYLSERINE	MANNOSE 6-PHOSPHATE	MYRISTATE
NORVALINE	SPERMINE	5-AMINOLEVULINATE
VALINE	THIOUREA	CIS-4-HYDROXY-D-PROLINE
UROCANATE	D-MANNOSAMINE
N-ACETYLALANINE	GALACTOSAMINE
5-AMINOLEVULINATE	GLUCOSAMINE
CIS-4-HYDROXY-D-PROLINE	CDP-ETHANOLAMINE
	CYSTEINE
	PYRUVIC ALDEHYDE
	ASPARTATE
	N-ACETYLASPARTATE
	CYTOSINE
	N-ACETYLLEUCINE
	3,4-DIHYDROXYPHENYLGLYCOL
	3,4-DIHYDROXYPHENYLACETATE
	HOMOGENTISATE

## Sheet: pathways
Pathway Hits from βcatGOF	Pathway Hits from HrasG12V
Histidine metabolism	Taurine and hypotaurine metabolism
Aminoacyl-tRNA biosynthesis	Cysteine and methionine metabolism
Glycolysis / Gluconeogenesis	Thiamine metabolism
Alanine, aspartate and glutamate metabolism	Citrate cycle (TCA cycle)
Valine, leucine and isoleucine degradation	Pyruvate metabolism
Tryptophan metabolism	Pentose phosphate pathway
Tyrosine metabolism	Glycolysis / Gluconeogenesis
Citrate cycle (TCA cycle)	Glutathione metabolism
Pyrimidine metabolism	Glycine, serine and threonine metabolism
Tyrosine metabolism	Purine metabolism
Purine metabolism	Histidine metabolism
Starch and sucrose metabolism	Arginine biosynthesis
Pantothenate and CoA biosynthesis	Aminoacyl-tRNA biosynthesis
beta-Alanine metabolism	Alanine, aspartate and glutamate metabolism
Galactose metabolism	Porphyrin and chlorophyll metabolism
Glutathione metabolism	Glycine, serine and threonine metabolism
Cysteine and methionine metabolism	Amino sugar and nucleotide sugar metabolism
Glycine, serine and threonine metabolism	Arginine and proline metabolism
	Valine, leucine and isoleucine degradation
	Tyrosine metabolism
	Steroid hormone biosynthesis
