# Supplementary material for: Metabolic rewiring in skin epidermis drives tolerance to oncogenic mutations
Source: Nat Cell Biol. 2025 Jan 6;27(2):218–31. doi: 10.1038/s41556-024-01574-w (PMC11821535; doi:10.1038/s41556-024-01574-w)
Supplement: Supplementary file 4 — List of primers. [file 41556_2024_1574_MOESM4_ESM.xlsx]

## Sheet: Sheet1
Allelle		List of primers
LSL-BcatGOF	WT_Bcat_Reverse	ACGTGTGGCAAGTTCCGCGTCATCC
	p85_common_Bcat	CTAAGCTTGGCTGGACGTAAACTC
	Mut_BcatGOF_Reverse	TGCGTGGACAATGGCTACTCA
LSL-H2Bmcherry	H2Bmchlxp Mut Reverse	TTA TGT AAC GCG GAA CTC CA
	H2BmchLxp Common F	AAA GTC GCT CTG AGT TGT TAT
	H2Bmchlxp WT Reverse	GGA GCG GGA GAA ATG GAT ATG
LSL-HrasG12V	HRas-Forward Mut	GTTTCTGCCTACCTAGCGACTTC
	HRas-Reverse WT	CAATGAGAAGCACACTTAGCCAAGG
K14CreER (Cre-600bp)	Cre (600bp) Forward	TGC TGT TTC ACT GGT TAT GCG G
	Cre (600bp) Reverse	TTG CCC CTG TTT CAC TAT CCA G
