# Supplementary material for: Metabolic rewiring in skin epidermis drives tolerance to oncogenic mutations
Source: Nat Cell Biol. 2025 Jan 6;27(2):218–31. doi: 10.1038/s41556-024-01574-w (PMC11821535; doi:10.1038/s41556-024-01574-w)
Supplement: Supplementary file 12 — Numerical data from all the graphs with each panel in separate sheets. [file 41556_2024_1574_MOESM12_ESM.xlsx]

## Sheet: Fig.1B
Average values per mouse (colored dots)	Before	After
	1	1.38823
	1	1.28591
	1	1.37166
Violin Plot	Before	After
	0.998381	1.57736
	1.16162	1.4803
	1.10128	1.46424
	1.08693	1.62529
	1.05385	1.59172
	1.09204	1.37472
	1.04436	1.54331
	1.06893	1.31658
	1.01979	1.24944
	1.00835	1.57153
	1.21294	1.38445
	1.01955	1.34918
	0.981595	1.21878
	1.03341	1.55304
	0.990353	1.3791
	1.07404	1.56617
	1.02976	1.25357
	0.952403	1.46449
	1.01225	1.4657
	1.08888	1.56447
	1.0536	1.5416
	1.06017	1.47252
	1.0069	1.46522
	0.889396	1.29785
	0.913966	1.39029
	0.954349	1.24822
	1.01419	1.38348
	0.944862	1.84958
	0.982325	1.32777
	1.00811	1.36499
	1.05628	1.35818
	0.974054	1.16794
	1.06893	1.35015
	1.01906	1.51849
	0.998624	1.41875
	0.931482	1.3701
	0.917615	1.37521
	0.93951	1.48152
	1.05944	1.43237
	0.905938	1.32704
	1.00398	1.30782
	1.02149	1.49368
	0.939023	1.42118
	0.992543	1.44892
	1.04971	1.47568
	0.972838	1.4044
	0.919318	1.47787
	0.984271	1.27449
	0.944618	1.47811
	0.96554	1.55328
	0.935861	1.29323
	0.966513	1.49392
	1.06771	1.75057
	0.973567	1.26598
	0.994002	1.38761
	0.919561	1.28276
	0.977946	1.54477
	0.960917	1.23095
	0.96335	1.30928
	1.00835	1.21586
	0.999597	1.41413
	1.04923	1.41535
	0.957755	1.31074
	1.03439	1.5129
	0.966269	1.41121
	0.939023	1.29833
	0.924913	1.30466
	1.07331	1.36961
	1.07209	1.2183
	0.946808	1.32899
	1.05555	1.2796
	0.954106	1.46959
	0.928562	1.78706
	1.02538	1.42167
	1.02563	1.40318
	0.939023	1.39467
	0.942915	1.25673
	1.02417	1.22608
	0.98865	1.24408
	1.00641	1.27182
	0.968459	1.26063
	1.04363	1.36134
	0.840742	1.27182
	0.936104	1.24554
	1.0536	1.26306
	1.04801	1.15018
	0.965053	1.32388
		1.28106
		1.18765
		1.18205
		1.42143
	1.12077	1.2616
	0.986024	1.26963
	1.05906	1.3465
	0.998574	1.47178
	0.926571
	0.930068
	0.912993
	1.00783
	0.970184
	1.04692	1.43985
	1.1109	1.2835
	1.00824	1.24626
	1.04897	1.39562
	1.07407	1.2942
	0.975944	1.25799
	0.972241	1.17837
	0.947349	1.13456
	0.951463	1.18352
	0.962778	1.208
	0.918342	1.34563
	0.953932	1.38081
	0.948172	1.3664
	0.927805	1.13579
	0.980676	1.26128
	0.956195	1.36826
	0.984996	1.26869
	1.04589	1.35015
	1.03869	1.34851
	1.09814	1.36126
	1.06811	1.18167
	1.08724	1.25655
	0.996311	1.24523
	0.861151	1.39233
	1.02984	1.47605
	0.973681	1.25243
	0.983967	1.3376
	0.963601	1.26663
	0.94632	1.29852
	0.990139	1.32012
	0.952492	1.39274
	1.14957	1.21582
	0.999808	1.43182
	0.982939	1.27547
	1.11152	1.19977
	0.963807	1.11728
	1.09547	1.28226
	1.00454	1.21931
	0.99199	1.3051
	1.14134	1.26087
	0.949817	1.28062
	0.830087	1.31539
	0.81939	1.40055
	0.923897	1.1973
	0.987259	1.30263
	1.04527	1.29564
	1.08066	1.31539
	1.02367	1.35324
	0.98623	1.2835
	1.02882	1.27918
	1.06852	1.27733
	0.985613	1.22096
	1.01133	1.2226
	0.910936	1.21108
	0.948995	1.18393
	1.10699	1.28144
	0.988082	1.22322
	1.09588	1.29872
	0.854363	1.36784
	0.859711	1.32979
	0.964424	1.31847
	1.201	1.23145
	1.00042
	1.13558
	1.06955
	0.927394
	1.03848
		1.46572
		1.37342
		1.40101
		1.44526
	0.924492	1.185
	0.880004	1.25637
	0.891661	1.41576
	0.827903	1.60252
	0.919972	1.58777
	0.96898	1.46334
	0.940194	1.28135
	1.07723	1.30181
	1.06367	1.36604
	0.928774	1.33892
	1.05629	1.28301
	1.04392	1.24804
	0.953516	1.51687
	0.813629	1.61417
	1.04535	1.58872
	1.13979	1.17334
	0.899036	1.18428
	1.00681	1.48047
	1.01347	1.39411
	1.03131	1.38198
	1.03536	1.36485
	0.981351	1.28087
	1.02489	1.47262
	1.02893	1.24233
	0.998242	1.19594
	0.970883	1.244
	0.981827
	1.04059
	0.985871
	1.03179
	1.01061
	1.06462
	0.904746
	1.00229
	1.06295
	0.942573
	1.02251
	0.988488
	1.08793
	0.936863
	0.864778
	1.0275
	0.960415
	0.934008
	1.05938
	0.97802
	1.11814
	1.12528
	0.929488
	0.953992
	1.01371
	1.00728
	1.04368
	0.995625
	0.965887
	1.10696
	1.05938
	1.22829
	1.09888

## Sheet: Fig.1Ciii
Average values ( colored dots)	G2/S	G1
	0.98793	1
	0.995304	1
	0.987026	1
Violin Plot	G2/S	G1
	0.98246	1.01117
	0.962588	1.00257
	0.964712	0.992401
	0.999564	0.986798
	0.995954	0.981398
	1.01132	0.987342
	0.99381	1.00062
	0.997886	0.995437
	0.993151	1.0425
	1.01574	1.00009
	0.980278	1.00077
	0.990693	1.01157
	0.963229	1.00516
	0.986661	1.01321
	1.00399	0.998603
	1.03246	0.98055
	0.985156	0.991267
	0.977827	1.01556
	0.978026	1.01528
	0.968166	0.984685
	0.966532	0.999946
	0.957025	1.00013
	0.961503	1.01481
	0.968043	1.011
	0.960501	0.995624
	0.987673	0.986729
	1.00533	1.02633
	0.9597	1.00478
	0.967907	1.01573
	0.989862	1.00071
	0.951125	1.01383
	0.99424	1.0114
	1.00063	0.987606
	0.979252	1.01985
	0.983163	1.00997
	0.98036	0.988412
	0.97863	0.990402
	1.01017	0.999127
	1.00462	0.976613
	1.00448	1.02525
	0.999352	1.00685
	1.00788	1.04007
	0.984071	1.00223
	1.00873	0.988901
	1.02384	1.04858
	1.04538	0.988097
	1.01533	0.996033
	1.02785	1.01079
	0.981614	1.00205
	0.998671	1.00695
	0.974637	1.01709
	1.00073	0.979889
	1.03585	0.986222
	0.992669	1.0046
	1.03584	1.00165
	0.990614	0.994944
	0.972151	1.01067
	1.04092	0.974546
	1.04062	0.996574
	1.00377	1.01977
	0.980069	0.989675
	0.986508	0.975026
	0.982459	1.00116
	0.971058	0.994889
	0.979489	0.986194
	0.976977	1.00164
	0.971453	0.999435
	1.00086	0.986227
	0.9992	0.988693
	0.950793	0.981639
	0.959623	0.980053
	0.959863	0.992465
	0.966018	1.01361
	0.966041	0.965662
	0.963719	0.969977
	0.958625	0.987783
	0.986205	0.957796
	0.973416	0.976459
	0.962554	1.02037
	0.954654	0.989346
	0.982995	0.978804
	0.971816	0.997595
	0.99327	1.00608
	0.997134	1.00834
	1.00169	1.01903
	0.989749	0.98663
	1.00704	0.985607
	0.99163	1.00678
	1.0111	0.999349
	1.03201	1.00664
	0.987983	0.995448
	0.987144	0.98562
	0.98543	0.991926
	0.981561	0.989047
	0.990963	0.987443
	1.01993	0.979606
	0.961415	0.981931
	0.96717	0.98456
	0.958879	0.979012
	0.96088	0.998156
	0.972075	0.987874
	0.975736	1.01067
	0.980683	0.991657
	0.977797	1.01071
	0.985584	1.00126
	0.980268	0.999045
	0.997449	0.998202
	1.02119	1.00977
	0.982371	1.01202
	0.976546	0.994885
	0.965565	1.03797
	0.955357	1.00092
	0.942304	1.022
	0.949396	0.991388
	0.981062	0.994839
	1.02143	0.979363
	1.02942	0.999095
	1.01856	1.00419
	1.01381	1.00758
	1.00662	0.984284
		0.998729
		0.986065
		1.01995
		1.05828
		1.0044
		1.00136
		1.01649
		1.00618
		0.987927
		1.03231
		1.01296
		0.99639
		0.981837
		0.976113
		0.993615
		0.991039
		1.02071
		1.00867
		1.03376
		1.03805
		1.02679
		1.03223
		1.04366
		1.029
		1.02899
		1.01888
		1.02363
		1.03417
		1.02542
		1.06102
		1.06597
		1.04131
		1.02346
		1.05393
		1.01893
		1.07006
		1.02276
		1.03141
		0.99038
		1.02985
		1.08615
		1.03155
		0.993963
		1.01055
		0.979271
		0.989864
		0.989313
		0.994374
		1.02398
		1.01028
		1.01779
		1.02215
		1.01181
		1.00744
		1.02741
		1.01997
		1.02877
		1.05739
		1.02204
		1.02293
		1.03747
		1.02996
		1.03149
		1.05865
		1.09658
		0.995456
		0.97922
		0.990259
		0.997121
		0.979102
		1.00161
		1.06931
		1.03496
		1.0207
		1.08122
		1.04382
		1.02354
		1.06419
		0.996096
		0.994126
		1.00611
		0.977646
		1.01816
		0.996419
		1.03581
		0.974757
		1.00514
		0.960329
		0.969422
		0.983855
		0.972864
		0.998998
		1.01977
		0.999735
		1.02899
		0.999016
		1.00245
		1.02946
		1.026
		1.00712
		1.01999
		1.01732
		1.00335
		1.01383
		1.02221
		1.00082
		0.993022
		1.01934
		1.02954
		1.01262
		1.01139
		1.01612
		0.982937
		0.985341
		0.988212
		0.984621
		0.973679
		0.987444
		0.977743
		0.992181
		0.992936
		0.978202
		0.998787
		0.979776
		0.995475
		0.986277
		0.979274
		0.983538
		0.973756
		0.976731
		0.978351
		0.982012
		0.989342
		0.986434
		0.988186
		1.03137
		0.987017
		0.996311
		0.989477
		0.977285
		0.997598
		1.00278
		1.00371
		0.985232
		1.00655
		1.00223
		0.98274
		0.998512
		0.996338
		0.996758
		0.976535
		0.984299
		0.990623
		1.00354
		0.996873
		0.986923
		0.997085
		1.00756
		0.991964
		1.01324
		1.00893
		0.992834
		0.985237
		1.013
		1.0284
		0.99857
		0.972117
		1.00791
		0.974126
		1.01154
		1.02188
		0.965767
		0.963298
		0.993195
		0.967565
		0.955126
		0.944724
		0.964928
		0.953895
		0.961647
		0.968637
		0.975452
		0.974247
		1.00155
		0.968093
		0.977496
		0.991713
		0.97596
		0.968817
		0.982014
		0.975039
		0.968537
		0.969492
		0.969027
		0.969941
		0.981044
		0.972843
		0.973165
		0.980702
		0.958752
		0.983313
		0.972372
		0.983446
		0.988699
		0.976461
		0.979993
		0.989195
		1.01541
		0.999791
		0.989937
		0.979183
		0.980019
		0.97613
		0.951148
		0.986477
		0.961332
		0.95142
		0.962412
		0.956423
		0.970487
		1.02489
		1.00801
		1.01775
		1.02708
		1.01312
		1.02931
		1.01545
		1.01073
		0.989338
		1.02063
		1.01517
		1.00656
		0.98938
		0.990696
		0.973677
		0.974778
		0.984531
		0.973005
		0.953481
		0.958544
		0.95969
		0.956618
		1.01727
		1.01037
		1.0064
		1.00267
		0.983708
		1.00066
		1.0052
		1.01716
		0.998285
		0.999145
		0.994897
		0.979347
		0.990789
		1.00933
		1.01819
		1.00401
		1.00386
		1.01389
		1.0078
		1.04267
		1.02006
		0.996149
		1.0064
		1.0093
		1.03141
		1.02252
		1.02285
		1.03428
		1.03549
		1.01619
		1.01192
		0.996296
		1.01902
		1.02377
		1.01834
		1.00791
		1.05243
		1.0213
		1.03223
		1.01685
		1.02212
		1.00756
		1.01351
		1.01381
		1.01977
		1.04298
		1.0285
		1.01765
		1.02067
		1.00555
		0.995045
		0.987627
		0.980407
		0.981745
		0.958588
		0.967769
		0.97198
		0.984235
		0.975927
		0.962686
		0.959113
		0.975006
		0.983158
		0.966257
		0.961292
		0.974863
		0.99425
		0.988387
		1.00614
		0.985942
		0.978951
		0.986196
		0.986318
		0.986343
		0.971955
		1.01503
		1.01378
		1.02004
		0.984455
		1.00432
		0.99113
		1.03703
		1.00333
		1.0073
		1.00307
		0.981779
		1.00992
		0.990022
		1.01269
		0.990346
		1.01902
		0.990543
		0.988247
		0.979616
		0.996617
		0.987793
		0.990155
		1.00447
		0.977391
		0.995853
		1.03042
		1.00429
		1.0124
		1.01694
		1.02213
		1.02276
		1.01744
		0.998796
		0.993585
		0.993024
		0.976824
		1.00263
		1.00254
		0.997781
		1.00931
		1.00738
		0.973567
		0.999511
		1.00623
		1.02225
		1.00971
		1.00166
		0.990907
		0.954815
		0.972398
		0.972491
		0.977524
		0.96162
