# Supplementary material for: Metabolic rewiring in skin epidermis drives tolerance to oncogenic mutations
Source: Nat Cell Biol. 2025 Jan 6;27(2):218–31. doi: 10.1038/s41556-024-01574-w (PMC11821535; doi:10.1038/s41556-024-01574-w)
Supplement: Supplementary file 13 — Numerical data from all the graphs with each panel in separate sheets. [file 41556_2024_1574_MOESM13_ESM.xlsx]

## Sheet: Fig. 2C
Averages (dots)
	Day0 Control	Day5-15 mcherry+	Day5-15 mcherry-
	1	0.999139	0.997304
	1	1.01681	1.01426
	1	1.00938	1.01123
Violin plot
	Day0 Control	Day5-15 mcherry+	Day5-15 mcherry-
	0.98695	1.01409	0.956791
	0.966593	1.01409	0.979411
	0.981672	0.984688	0.974887
	0.992982	0.99826	0.996752
	0.967347	1.00429	1.00429
	0.962823	1.02088	0.970363
	1.00806	0.995244	0.971871
	1.02314	1.00655	1.00128
	0.974887	0.978657	0.974133
	0.945482	0.966593	1.02163
	0.966593	0.958299	0.958299
	0.975641	0.962069	0.970363
	0.966593	0.937188	0.980918
	0.95076	0.954529	0.975641
	0.956791	0.973379	1.0533
	0.932664	0.988458	1.0254
	0.965085	0.974887	0.980164
	0.961315	0.963577	0.961315
	0.941712	0.970363	1.04802
	0.992228	0.947744	1.03445
	1.00806	1.02239	1.02389
	1.0058	1.0058	1.00655
	0.995998	1.05782	1.04953
	0.993736	1.05933	1.0254
	0.957545	1.04425	1.00128
	0.976395	1.02993	0.991474
	0.971117	1.02389	1.01032
	0.952267	1.07441	1.03068
	0.965839	1.09326	1.0058
	0.974887	1.09854	0.992228
	0.962069	1.05707	0.956037
	1.01635	1.07743	0.99826
	1.0058	0.959053	1.01183
	1.03822	0.980918	1.02465
	1.03144	0.999014	1.02767
	1.06612	0.968855	1.03822
	1.03973	0.974133	1.02314
	1.01108	1.03671	1.00731
	1.02465	0.968101	0.956037
	1.00731	0.955283	0.967347
	1.01183	0.976395	0.983934
	0.971117	0.961315	0.961315
	0.971117	0.959053	1.00278
	0.984688	1.02314	0.968855
	0.995998	0.99072	0.984688
	0.975641	1.02163	1.0337
	0.971117	1.01711	1.00203
	0.99449	1.01108	0.968855
	0.968101	0.99449	0.986196
	0.971117	1.00203	0.996752
	1.10909	0.910799	1.05179
	1.04727	1.01409	1.03445
	1.04727	1.05481	1.01485
	1.00203	1.06612	0.977903
	1.06235	1.01183	1.01711
	1.0352	0.995998	0.967347
	1.0533	1.02012	0.975641
	1.04953	0.992982	0.953021
	1.06385	1.00731	0.981672
	1.02842	0.996752	0.999768
	1.02917	1.02163	1.0714
	1.04199	1.03671	0.99826
	1.0533	0.965085	0.93945
	1.03596	0.951514	0.983934
	1.01032	1.00278	0.993736
	0.991474	0.967347	0.977903
	1.01635	0.965839	0.969609
	1.00957	0.94699	0.971117
	1.01409	0.93568	1.00505
	1.02842	1.02616	1.02239
	1.05632	0.962823	1.02616
	1.05104	1.02767	1.0156
	1.00806	0.983644	1.00437
	0.975641	1.04755	0.993144
	1.05481	0.989689	1.00264
	1.01937	1.02769	1.00696
	1.02163	1.00696	1.02941
	1.06461	1.00696	1.03373
	1.08421	1.02423	1.02423
	1.09175	1.0251	1.02769
	1.0337	0.964645	1.00005
	1.00505	1.0061	1.00955
	1.00354	1.00437	1.00523
	0.934172	1.0441	1.04669
	0.94699	1.02337	1.01819
	0.965839	1.0441	1.00005
	0.949252	1.00782	1.02164
	0.93568	0.991417	1.02337
	0.988458	1.00092	1.01387
	0.999768	1.02682	1.01819
	0.957545	1.03632	1.00437
	0.988458	1.02855	1.01992
	0.980164	0.983644	0.991417
	0.970363	1.03287	0.998325
	1.00128	1.02337	1.04755
	0.971871	1.07001	1.01733
	1.00128	1.03892	1.0251
	1.01334	1.03632	1.0156
	1.02012	1.05187	1.03719
	1.00505	1.05273	1.03114
	1.0156	1.00782	1.03114
	1.08421	0.994007	1.04323
	1.08572	0.999189	1.01214
	1.02163	0.962918	1.01214
	0.997506	1.01992	1.0156
	1.03822	1.04496	0.995735
	1.05028	1.01646	1.0346
	1.04576	1.02423	1.00782
	1.03822	1.01992	1.06741
	0.993736	1.03719	1.04064
	0.993736	1.03719	1.01387
	0.959807	1.02251	0.98019
	1.00203	1.0821	1.00696
	1.02767	1.01214	0.994871
	1.02917	1.07001	0.994007
	0.969609	1.00696	0.994007
	1.00882	1.04323	1.0061
	0.977149	0.994007	1.03805
	0.974133	0.990553	1.03546
	1.02012	1.02855	1.01128
	1.03144	1.03114	0.965509
	1.04199	1.04064	0.996598
	1.09326	0.993144	1.03201
	0.972625	1.00264	1.02596
	1.06385	0.969827	0.994007
	1.0352	1.02078	1.02078
	1.00354	1.01733	1.0441
	0.986196	1.01733	1.01128
	1.00806	1.00955	1.02941
	1.03822	1.03373	0.973281
	0.965085	1.01992	0.982781
	0.957545	1.03287	0.994871
	0.996752	0.995735	1.00178
	0.955283	1.03201	1.00696
	0.965839	1.01473	1.00092
	0.976395	1.01214	1.03805
	0.962069	1.01214	1.00869
	0.950006	1.06051	0.988826
	0.946236	1.03632	0.999189
	0.967347	0.999189	1.00869
	0.979411	1.00092	1.07605
	0.956037	1.00437	0.994871
	0.941712	1.02941	1.01914
	0.980918	1.00178	1.00568
	0.980918	1.0346	1.00964
	0.98318	1.00005	1.00093
	0.974133	1.00264	0.993804
	0.997506	0.972417	1.02231
	0.963577	1.00092	1.00489
	0.956037	1.00523	1.00568
	0.959053	0.961191	1.01598
	0.982426	0.977599	1.08962
	0.953021	1.03287	1.03498
	0.950006	1.01819	1.01756
	1.10683	1.00696	1.0231
	1.01786	1.01128	0.990637
	0.984508	0.975872	1.01835
	0.993144	1.04237	1.04211
	1.00005	0.972417	1.01281
	1.00437	0.988826	1.00331
	1.00782	1.04582	1.02865
	0.997462	1.02769	1.02785
	1.01992	1.06655	0.993012
	0.997462	1.02164	0.994596
	0.987099	1.01387	1.01043
	1.01819	1.01646	0.996972
	0.988826	1.00869	1.01281
	0.989689	1.02769	1.02865
	0.983644	1.03028	0.989053
	1.01473	1.03201	1.00331
	1.01473	1.03028	0.986677
	0.993144	1.02164	0.998556
	0.987099	0.968099	1.01281
	1.03287	1.01819	1.01043
	1.01733	1.0041	1.0334
	0.981917	1.05715	1.02548
	1.01646	1.05003	1.00014
	1.0061	1.05874	1.02785
	1.00005	1.00331	1.02073
	1.02251	0.989053	1.00806
	1.00005	0.977967	0.974007
	1.00782	0.976383	0.976383
	0.999189	0.95817	0.980342
	0.974145	0.980342	0.975591
	0.991417	1.01281	1.01994
	0.9586	0.992221	1.0231
	0.968963	1.04052	1.00014
	0.966372	1.05795	1.00014
	1.00264	1.07062	1.0231
	0.993144	1.02231	1.01439
	0.960327	1.00172	1.00093
	1.00782	0.974799	1.03261
	0.987962	0.990637	1.02073
	0.994871	1.00727	1.01202
	1.00178	0.966881	0.978759
	1.02682	0.977175	1.00964
	1.02423	1.02073	0.969256
	0.993144	0.98351	1.04052
	0.984508	1.0041	1.01994
	0.979326	1.05478	1.01598
	0.982781	0.977175	1.01202
	0.98019	0.978759	1.00489
	1.03719	0.986677	0.990637
	1.03114	1.05874	0.962921
	0.968963	1.05715	1.01914
	1.0156	0.959754	0.99618
	0.963781	0.9455	1.00964
	0.987962	0.994596	1.01914
	1.05619	0.952627	1.01914
	0.991417	0.97084	1.02152
	0.985371	0.99618	1.01202
	1.02596	0.978759	1.00647
	1.03028	0.989053	0.998556
	1.03632	0.996972	1.04448
	1.04669	0.985886	1.04132
	1.01301	0.991429	1.05003
	0.966372	0.981926	1.01519
	0.975872	0.959754	1.03023
	1.01214	1.04844	1.01123
	0.999189	1.02231	1.02073
	0.984508	1.01439	0.993804
	0.998325	1.05795
	0.976735	0.963713
	0.974145	0.965297
	0.994871	1.05795
	1.02164	1.06507
	1.03201	1.03736
	0.987962	1.01439
	1.00437	1.03498
	1.051	1.04052
	1.02941	1.0136
	1.02251	0.98351
	1.00092	0.978759
	1.02164	1.00885
	1.03287	1.03973
	1.03373	1.03261
	0.977599	1.07458
	0.991417	1.04528
	1.01646	1.04924
	1.01733	0.989053
	1.03201	1.0136
	1.00264	1.00647
	1.0061	1.02073
	1.0061	1.00568
	0.98019	1.00727
	0.976735	0.975591
	0.978463	0.986677
	0.994871	1.07062
	1.00264	1.05399
	1.03373	1.03973
	1.01214
	0.957736
	1.01905
	1.0251
	1.01128
	1.05273
	1.0156
	0.982781
	0.947373
	0.978463
	0.997462
	1.02596
	0.972417
	1.03373
	1.0061
	0.984508
	0.993144
	0.990553
	0.964645
	0.983644
	0.949964
	1.01042
	0.966372
	0.975008
	0.985371
	0.981053
	1.0156
	0.965509
	1.0156
	1.01473
	0.981053
	1.02337
	0.984508
	0.981053
	1.03373
	1.01214
	0.978463
	1.01756
	1.03023
	1.0532
	1.01043
	1.02469
	0.99618
	1.02627
	1.00252
	1.00885
	1.00172
	0.999347
	1.00964
	0.99618
	0.987469
	1.01756
	1.00014
	1.00489
	0.994596
	0.978759
	1.01123
	1.0239
	1.01439
	0.987469
	0.995388
	0.993804
	1.00647
	1.01994
	0.996972
	1.0041
	1.01281
	1.02073
	1.04607
	1.03023
	1.04528
	1.01519
	1.03894
	1.03736
	0.989053
	1.01835
	0.984302
	1.01281
	1.02152
	1.01835
	1.01123
	1.02785
	0.985094
	0.966881
	1.00647
	1.01756
	1.01519
	1.0231
	0.979551
	0.978759
	1.00647
	0.979551
	0.993012
	1.02152
	1.01914
	0.996972
	0.998556
	1.03261
	0.998556
	0.984302
	0.993012
	0.989845
	1.01043
	1.00647
	0.986677
	0.979551
	1.00647
	1.01519
	1.02469
	0.974007
	0.982718
	0.992221
	0.984302
	0.993012
	0.985094
	0.987469
	1.00964
	1.00172
	1.00172
	0.951043
	1.0041
	0.977967
	0.989053
	0.981134
	0.984302
	0.995388
	0.980342
	1.00014
	0.994596
	0.970048
	0.993012
	1.0041
	0.993012
	1.00568
	1.00172
	1.00252
	0.982718
	1.00172
	0.989845
	0.981134
	1.02627
	0.988261
	0.993012
	1.01994
	1.02865
	0.98351
	0.976383
	0.994596
	0.975591
	0.984302
	1.01281
	0.990637
	1.00331
	0.991429
	1.01439
	1.02073
	1.00172
	0.976383
	1.00489
	1.01123
	0.991429
	0.980342
	0.969256
	0.968464
	0.980342
	0.977175
	0.995388
	0.977175
	0.959754
	0.977175
	0.989845
	0.992221
	0.988261

## Sheet: Fig. 2D
	βcatGOF
Averages (dots)	Day 0	Day4-5-H2Bmcherry	Day4-5-non-H2Bmcherry
	1	0.920265	0.951302
	1	0.926801	0.963962
	1	0.934906	0.973763
Violin plot
	Day 0	Day4-5-H2Bmcherry	Day4-5-non-H2Bmcherry
	1.01592	0.908978	0.930951
	0.971969	0.923627	0.932416
	1.00932	0.911175	0.945601
	0.988083	0.917767	0.950728
	1.05254	0.907513	0.981491
	1.0877	0.925824	0.969039
	0.994675	0.922894	0.946333
	0.972701	0.90971	0.960982
	1.03642	0.885539	0.960982
	0.976364	0.877482	0.955855
	1.03496	0.881877	0.95732
	1.002	0.895794	0.94853
	0.969039	0.881144	0.963912
	0.989548	0.90678	0.967574
	1.00639	0.867228	0.985153
	0.994675	0.914105	0.968307
	0.980026	0.903118	0.955122
	0.982956	0.921429	0.963179
	0.99321	0.908978	0.943403
	0.971969	0.906048	0.966842
	0.968307	0.895061	0.95146
	1.01738	0.882609	0.940473
	1.01445	0.888469	0.949263
	0.988083	0.921429	0.952193
	0.978561	0.900188	0.950728
	0.991745	0.931684	0.935346
	1.03642	0.944136	0.936079
	0.982223	0.898723	0.923627
	0.974166	0.911908	0.914837
	0.970504	0.900188	0.928754
	0.999802	0.887736	0.944868
	1.02471	0.897258	0.926557
	0.98735	0.931684	0.940473
	0.985153	0.900188	0.960982
	0.956587	0.926557	0.945601
	0.999802	0.91557	0.969039
	0.999802	0.930219	0.974166
	0.996872	0.944868	0.955365
	1.00639	0.927289	0.960692
	1.00932	0.941938	0.946486
	1.00859	0.94853	0.99532
	0.984421	0.963912	0.975786
	0.978561	0.928754	0.963356
	0.991745	0.906048	0.942935
	1.00713	0.936079	0.942935
	1.01592	0.937543	0.94471
	1.00932	0.945601	0.972235
	1.01885	0.952925	0.973123
	0.966842	0.939008	0.974011
	0.980026	0.955855	0.976674
	0.998337	0.943403	0.963356
	1.00273	0.937543	0.958029
	1.01592	0.941206	0.967795
	1.0042	0.908978	0.952701
	0.985153	0.895794	0.966908
	1.02324	0.908978	0.965132
	0.996872	0.892131	0.984665
	1.00932	0.900188	0.968683
	1.01885	0.958052	0.963356
	1.0313	0.901653	0.975786
	1.00639	0.920697	0.986441
	1.06279	0.925092	0.934944
	0.999802	0.913372	0.98289
	0.989548	0.921429	0.996208
	1.01445	0.917767	0.988217
	0.986618	0.894329	0.945598
	0.981491	0.907513	0.938495
	0.985153	0.936811	0.943823
	0.963912	0.933149	0.939383
	0.975631	0.927289	0.939383
	0.99028	0.94853	0.942935
	1.09502	0.914837	0.94915
	0.986618	0.928022	0.96602
	0.996872	0.931684	0.954477
	1.02817	0.939008	0.960692
	1.01041	0.930219	0.965132
	0.997096	0.944868	0.94471
	1.0042	0.961715	0.974899
	1.00775	0.962447	0.97845
	1.00331	0.941206	0.971347
	0.999759	0.955855	0.965132
	0.996208	0.939741	0.964244
	1.03705	0.929486	0.979338
	1.00953	0.945598	0.981114
	0.999759	0.941159	0.974899
	1.02728	0.918074	0.960692
	1.0406	0.933168	0.968683
	1.00331	0.921625	0.973123
	1.01041	0.918074	0.968683
	1.0264	0.927841	0.954477
	1.01308	0.929616	0.973123
	0.998871	0.920738	0.93228
	0.998871	0.913634	0.957141
	1.01574	0.911859	0.959805
	1.02107	0.901204	0.968683
	0.989993	0.911859	0.955365
	1.0042	0.906531	0.94471
	1.01041	0.933168	0.937607
	1.00686	0.928729	0.933168
	1.01041	0.916298	0.977562
	1.0042	0.923401	0.966908
	1.01219	0.931392	0.964244
	1.01219	0.943823	0.991768
	0.980226	0.941159	0.981114
	1.00953	0.921625	0.968683
	0.987329	0.920738	0.956253
	0.989993	0.934056	0.943823
	0.987329	0.913634	0.946486
	0.999759	0.921625	1.00686
	0.98289	0.924289	1.00154
	0.989993	0.921625	0.970459
	1.01308	0.931392	0.956253
	1.02196	0.920738	0.957141
	1.00065	0.934944	0.96602
	1.03527	0.940271	0.953589
	1.03083	0.939383	0.968683
	1.01752	0.939383	0.984665
	1.00509	0.943823	0.957141
	1.01752	0.934944	0.960692
	1.00775	0.907419	0.96602
	1.00598	0.916298	0.973123
	0.993544	0.917186	0.972235
	1.00598	0.940271	0.972803
	0.990881	0.918074	0.97189
	0.996208	0.928729	0.984666
	0.997984	0.942047	0.973715
	0.997984	0.962468	0.970977
	0.991768	0.922513	0.959114
	1.00598	0.91985	0.969152
	1.00864	0.928729	0.957289
	1.01929	0.939383	0.97554
	0.999759	0.926065	0.964589
	0.984665	0.931392	0.984666
	0.974011	0.940271	0.973715
	1.00775	0.917186	0.972803
	0.979338	0.93228	0.972803
	1.05215	0.926953	0.97189
	1.0042	0.935832	0.981928
	1.01574	0.912747	0.982841
	1.01041	0.93228	0.999267
	0.971347	0.974011	0.97554
	0.967795	0.940271	0.9436
	0.989993	0.934056	0.966415
	1.00242	0.91985	0.984666
	0.982002	0.910083	0.999267
	0.974011	0.910083	0.961852
	0.97845	0.923401	0.979191
	1.04415	0.926953	0.981016
	1.01841	0.926953	0.991054
	0.992656	0.917186	1.00383
	0.996208	0.94915	1.00018
	1.00686	0.913634	1.00839
	0.997984	0.914522	1.02026
	1.03261	0.913634	0.970977
	1.01041	0.916298	0.967327
	1.03616	0.917186	0.977365
	1.00065	0.941159	0.990141
	1.00686	0.906531	0.964589
	0.99532	0.922513	0.956376
	0.988217	0.921699	0.960939
	0.992656	0.924436	0.989229
	0.999759	0.942688	0.966415
	0.97845	0.957289	0.948163
	0.982002	0.9363	0.955464
	0.981114	0.928999	0.957289
	1.01041	0.931737	0.9436
	0.970459	0.960027	0.966415
	0.985553	0.949988	0.956376
	1.0042	0.930824	0.965502
	1.01929	0.942688	1.00018
	1.01041	0.931737	0.993792
	1.0264	0.962764	0.996529
	0.97845	0.926261	0.986491
	0.989105	0.924436	0.986491
	0.993544	0.928999	0.983753
	1.00154	0.928999	0.960939
	1.01397	0.931737	0.963677
	0.996208	0.952726	0.962764
	0.994432	0.930824	0.977365
	1.01041	0.942688	0.951813
	1.01485	0.933562	0.97554
	0.984665	0.920786	0.97189
	1.00154	0.944513	0.978278
	0.98289	0.910748	0.976453
	0.991768	0.913485	0.981928
	1.00953	0.913485	0.96824
	1.01485	0.929912	0.969152
	0.982002	0.945425	0.97554
	1.01841	0.950901	0.960939
	0.992656	0.9436	0.960939
	1.0113	0.929912	0.966415
	0.991768	0.953639	0.972803
	0.993544	0.946338	1.00018
	0.988217	0.954551	0.942688
	1.0113	0.925349	0.957289
	1.00242	0.941775	0.955464
	0.989105	0.9363	0.972803
	1.00154	0.928999	0.964589
	0.963356	0.9363
	0.962468	0.926261
	0.948262	0.93995
	1.00242	0.935387
	1.00598	0.9436
	0.976674	0.934475
	0.966908	0.941775
	1.00065	0.929912
	0.975786	0.929912
	0.99532	0.934475
	0.975786	0.941775
	0.942047	0.921699
	0.94915	0.938125
	0.981114	0.937212
	1.00686	0.940863
	1.01574	0.916223
	0.992879	0.926261
	1.00383	0.93995
	0.985579	0.946338
	0.991967	0.928999
	1.00657	0.925349
	0.991967	0.929912
	1.00109	0.945425
	0.993792	0.938125
	0.998355	0.9436
	1.00018	0.934475
	0.994704	0.933562
	0.976453	0.923524
	0.996529	0.930824
	0.982841	0.932649
	1.00931	0.931737
	1.01022	0.922611
	0.987404	0.920786
	0.998355
	0.990141
	0.967327
	0.965502
	0.979191
	0.983753
	0.980103
	0.985579
	0.978278
	0.977365
	0.97554
	0.96824
	0.990141
	1.02026
	0.998355
	0.999267
	0.989229
	0.995617
	1.03668
	1.02482
	1.00018
	1.01296
	0.993792
	0.997442
	0.969152
	1.02117
	1.01022
	0.991967
	0.983753
	0.992879
	0.994704
	1.01296
	1.01843
	1.00565
	0.990141
	1.00931
	0.986491
	0.991054
	1.03577
	1.02026
	0.979191
	0.997442
	1.01113
	1.01387
	1.00292
	1.01843
	0.967327
	0.960939
	0.989229
	0.983753
	0.996529
	0.979191
	0.991054
	0.97554
	0.999267
	1.01661
	0.991054
	1.03212
	1.03121
	1.03851
	1.03668
	1.02482
	0.995617
	0.988316
	1.01752
	1.02756
	1.01661
	1.01478
	1.00565
	0.993792
	0.97189
	0.989229
	1.02664
	1.03394
	1.03394
	1.02482
	1.01661
	1.03577
	1.02299
	1.02299
	1.02664
	0.991054
	1.01204
	1.00931
	0.998355
	0.986491
	0.964589
	0.991967
	1.01022
	1.00474
	1.00201
	1.02026
	1.01022
	1.00931
	1.01569
	1.00748
	0.978278
	0.994704
	1.0376
	0.991967
	0.994704
	0.97189
	0.97554
	0.979191
	0.974628
