# Supplementary material for: Metabolic rewiring in skin epidermis drives tolerance to oncogenic mutations
Source: Nat Cell Biol. 2025 Jan 6;27(2):218–31. doi: 10.1038/s41556-024-01574-w (PMC11821535; doi:10.1038/s41556-024-01574-w)
Supplement: Supplementary file 14 — Numerical data from all the graphs with each panel in separate sheets. [file 41556_2024_1574_MOESM14_ESM.xlsx]

## Sheet: Fig. 3C
	Day 4-5 βcatGOF	Day4-5 WT		Day9-10 βcatGOF	Day9-10 WT
Averages (dots)	0.960135	1		0.938857	1
	0.959496	1		0.953595	1
	0.982292	1		0.948006	1
Violin plot	Day 4-5 βcatGOF	Day4-5 WT		Day9-10 βcatGOF	Day9-10 WT
	0.981623	0.989773		0.951311	1.01165
	1.00879	0.995206		0.941883	0.997509
	0.958078	1.01694		0.94094	1.03051
	0.949023	1.0106		0.939054	1.00599
	0.963512	0.982528		0.952254	1.00128
	0.949928	0.984339		0.911712	1.00317
	0.95355	0.997923		0.953196	1.00034
	0.939062	1.01151		0.941883	0.997509
	0.965323	0.993395		0.908884	1.02108
	0.956267	0.992489		0.939997	0.990909
	0.958078	0.973473		0.956968	1.02296
	0.958078	0.96985		0.956025	0.992795
	0.967134	0.997923		0.955082	1.02957
	0.956267	1.00607		0.939997	0.989967
	0.978	0.990678		0.923969	0.991852
	0.95355	0.987056		0.939997	0.988081
	1.01151	1.01513		0.956025	0.999395
	0.950834	0.944495		0.956968	0.999395
	0.976189	0.958984		0.949425	1.00882
	1.00788	0.971662		0.932454	0.989024
	0.982528	0.95355		0.923969	0.983367
	0.991584	0.96985		0.930569	1.00505
	0.958078	0.968945		0.926797	1.03617
	0.966228	0.958984		0.929626	1.01731
	0.955362	0.979812		0.922083	1.00694
	0.956267	0.988867		0.945654	0.995624
	0.944495	0.9943		0.923026	1.01259
	0.954456	0.98615		0.92774	1.00599
	0.970756	1.01875		0.941883	0.996566
	0.980717	0.997923		0.928683	1.00128
	0.962606	1.00426		0.96451	0.983367
	0.948117	1.01875		0.946597	0.98431
	0.959889	1.00064		0.94094	0.983367
	0.958078	0.978906		0.947539	0.990909
	1.00245	1.01875		0.948482	0.994681
	0.955362	1.02418		0.957911	1.02108
	0.934534	0.978906		0.946597	1.00882
	0.942684	1.00154		0.941883	1.01542
	0.954456	0.998828		0.958853	1.00034
	0.956267	1.01422		0.979596	0.983367
	0.977095	1.01875		0.936226	0.970167
	0.976189	1.00064		0.938111	0.985252
	0.958078	1.0269		0.939054	0.983367
	1.02056	1.01875		0.920198	1.00222
	0.958984	1.0432		0.935283	0.990909
	0.95355	1.01241		0.946597	0.98431
	0.958984	1.01151		0.942825	1.00317
	0.948117	0.999734		0.92774	0.974881
	0.960795	1.00698		0.937168	0.97111
	0.949023	1.00064		0.928683	1.00411
	1.00154	1.00154		0.932454	0.993738
	0.96985	1.03324		0.922083	0.999395
	0.954456	0.998828		0.922083	1.03145
	0.928195	0.978906		0.932454	1.00317
	0.949023	1.00154		0.919255	0.994681
	0.946306	1.01241		0.936226	1.00882
	0.946306	1.00698		0.932454	1.00599
	0.972567	1.01785		0.928683	0.985252
	0.950834	1.03233		0.915483	0.974881
	0.987962	0.996112		0.941883	0.992795
	0.959889	1.01785		0.954139	0.992795
	0.947212	1.05407		0.951311	1.00034
	0.977095	1.03052		0.965453	1.00694
	0.960795	0.988867		0.947539	1.00977
	0.930912	0.999734		0.923026	1.00788
	0.928195	1.01513		0.913598	1.01259
	0.954456	1.04229		0.906998	1.01165
	0.9291	0.98615		0.92114	0.99813
	0.950834	0.978635		0.92774	1.00866
	0.952645	1.01538		0.938111	1.00704
	0.941778	0.997006		0.950368	1.01838
	0.939967	1.01705		0.933397	0.99975
	0.930912	1.00369		0.938111	1.00056
	0.943589	1.01454		0.929626	1.01271
	0.934534	1.02874		0.939997	1.00623
	0.895595	1.00703		0.935283	1.00866
	0.935439	1.02456		0.925854	1.00542
	0.967134	0.999511		0.939054	1.02487
	0.977095	1.05128		0.950368	1.00704
	0.987962	1.02206		0.947539	1.00299
	0.968039	1.00953		0.950368	1.00461
	0.921856	1.0112		0.931511	1.00299
	0.910084	1.01872		0.944711	1.01028
	1.02509	0.950245		0.937168	1.00785
	0.954456	0.96611		0.930569	1.00542
	0.95355	0.956925		0.917369	1.01271
	0.923667	0.975295		0.926797	1.0038
	0.979812	0.98114		0.925854	1.00218
	0.968039	0.98281		0.929626	1.00299
	0.939967	1.00536		0.935283	1.00542
	0.947212	0.999511		0.905112	0.985167
	0.996112	0.991996		0.975824	0.987598
	0.978	0.951915		0.968282	0.987598
	0.931817	0.98448		0.931511	0.984357
	0.958078	1.03124		0.913598	0.985167
	0.940873	1.01371		0.936226	0.975445
	0.964417	1.01037		0.929626	1.00137
	0.936345	1.02166		0.941883	1.01676
	0.968039	1.04567		0.945654	1.02163
	0.96985	1.01242		0.954139	0.986788
	0.984339	1.03828		0.951311	0.972205
	0.962606	1.01242		0.944711	0.976256
	0.962606	0.984708		0.953196	0.974635
	0.95355	1.03644		0.933397	1.0038
	0.985245	1.0078		0.972996	1.00056
	0.987056	1.05491		0.950368	1.01595
	0.990678	1.02905		0.947539	0.985978
	0.938156	1.01889		0.958853	0.989218
	0.968039	1.02073		0.936226	0.99894
	0.979812	1.00595		0.948482	1.00137
	0.926384	1.03274		0.949425	1.01028
	0.977095	1.03367		0.959796	0.987598
	0.9454	1.01889		0.951311	0.99651
	0.940873	1.04567		0.963567	0.99651
	0.950834	1.05399		0.925854	0.980306
	0.968039	1.02443		0.931511	0.99732
	0.972567	1.02628		0.925854	1.01676
	0.976189	1.0429		0.917369	1.0119
	0.945235	1.0466		0.929626	0.993269
	0.9611	1.02351		0.909826	1.04597
	0.97947	1.01427		0.941883	1.01195
	0.951915	1.0078		0.92114	1.01456
	0.960265	1.01889		0.923969	1.01369
	0.945235	1.03459		0.926797	1.02242
	0.94106	0.993946		0.952254	1.04422
	0.938555	1.01334		0.948482	1.0198
	0.926865	0.989327		0.956025	1.01369
	0.931875	1.0078		0.966396	1.03637
	0.971955	1.03551		0.928683	1.00584
	0.950245	1.04567		0.962483	1.03812
	0.94941	1.00965		0.976256	1.02242
	0.914339	1.0078		0.964103	0.998861
	0.94774	1.00041		0.943039	0.973562
	0.948575	1.00041		0.940608	0.991009
	0.97613	1.00134		0.94871	1.00846
	1.00118	0.991175		0.939798	1.02154
	0.960265	0.981013		0.940608	0.985775
	0.97112	0.968081		0.956811	0.979669
	0.97613	0.974547		0.959242	1.00758
	0.95943	0.968081		0.943849	1.01195
	0.966945	0.964386		0.94952	1.01195
	0.961935	0.977318		0.944659	0.998861
	0.95275	0.985632		0.985978	1.02416
	0.96778	1.00688		0.960862	1.02067
	0.986985	0.997641		0.956001	0.990137
	0.97279	1.00134		0.931696	1.00758
	0.95108	1.01519		0.956811	0.995371
	0.94941	0.992098		0.943849	1.02503
	0.958595	1.02351		0.955191	0.997116
	0.95609	1.00041		0.985978	0.963966
	0.93772	0.991175		0.944659	1.0259
	0.935215	0.995793		0.9479	0.973562
	0.94273	0.982861		0.94871	0.989265
	0.940225	1.00226		0.946279	0.968328
	0.948575	0.993946		0.969774	0.976179
	0.966945	0.995793		0.937367	0.953498
	0.9444	0.993022		0.941418	0.974434
	0.946905	0.999488		0.920354	0.957859
	0.95108	1.00595		0.958432	0.956987
	0.943565	1.0078		0.955191	0.977052
	0.93271	1.03182		0.929266	1.02067
	0.973625	1.04013		0.920354	0.993626
	0.97947	1.0466		0.945469	1.0355
	1.00035	1.04198		0.935747	0.998861
	0.968615	1.03551		0.946279	1.01544
	0.97947	1.03921		0.941418	1.00148
	0.965275	0.971776		0.931696	1.01544
	1.01204	0.96531		0.960052	1.05469
	1.00619	0.969005		0.956811	1.06342
	0.940225	0.968081		0.938178	1.00671
	0.948575	0.981013		0.990839	0.985775
	0.95275	0.969929		0.966533	0.979669
	0.94607	0.959767		0.937367	1.00148
	0.95442	0.968081		0.956811	0.996244
	0.970285	0.981013		0.940608	1.02503
	0.986985	0.969005		0.961672	0.991009
	0.990326	0.970852		0.965723	0.992754
	0.9611	0.973623		0.964913	0.991882
	0.963605	0.996717		0.965723	0.995371
	0.936885	0.976395		0.976256	0.976179
	0.96444	0.990251		0.956001	0.970073
	0.948575	0.949606		0.977876	1.0006
	0.921854	0.955149		0.958432	0.999733
	0.914339	0.94314		0.975445	1.02503
	0.930205	0.973623		0.978686	1.00148
	0.951915	0.99487		0.968154	0.977924
	0.95108	0.964386		0.9479	1.01282
	0.9444	0.976395		0.967344	1.00933
	0.991996	0.963462		0.955191	0.991009
	1.00035	0.975471		0.960862	0.975307
	0.999511	0.940369		0.922784	1.02329
	0.990326	0.995793		0.977066	0.981413
	0.97446	0.962539		0.931696	1.07388
	0.912669	0.971776		0.942228	1.0259
	0.92937	0.999488		0.969774	1.01282
	0.902649	0.974547		0.960477	0.992754
	0.966945	0.967157		0.940412	1.0006
	0.948575	1.01242		0.946519	0.980541
	0.97446			0.955242	1.01107
	0.955255			0.931688	0.992754
	0.989491			0.943029	1.00148
	0.98114			0.948263	0.995371
	0.95776			0.938667	1.0006
	0.945235			0.981413	1.03812
	0.97279			0.991882	1.02765
	0.98448			0.9692	1.00846
	0.96444			0.963094	1.03986
	0.958595			0.929071	0.985775
	0.98782			0.926454	1.00235
	0.988656			0.930816	0.979669
	0.98114			0.924709	0.989265
	0.983645			0.940412	0.985775
	0.973625			0.951753	0.999733
	0.93772			0.960477	0.979669
	0.93605			0.949136	0.990137
	0.96778			0.955242	0.963094
	0.95609			0.922965	0.989265
	0.97112			0.975307	0.977924
	0.93939			0.980541	0.971817
	0.949606			0.977052	0.956115
	0.948682			0.93605	0.976179
	0.956996			0.973562	0.967455
	0.977318			0.957859	0.966583
	0.9727			0.98403	0.998861
	0.948682			0.963094	0.952625
	0.946835			0.928199	1.00584
	0.952377			0.913369	0.995371
	0.951454			0.915986
	0.963462			0.929071
	0.955149			0.93605
	0.966234			0.93605
	0.96531			0.942157
	0.954225			0.943902
	0.967157			0.931688
	0.971776			0.97269
	0.971776			0.983158
	1.00134			0.892432
	0.960691			0.877602
	0.969929			0.896794
	0.999488			0.885453
	0.990251			0.914241
	0.992098			0.936923
	0.988403			0.95088
	0.996717			0.938667
	0.985632			0.977924
	0.998565			0.93954
	1.00318			0.975307
	0.99487			0.956115
	0.979166			0.948263
	0.99487			0.949136
	0.996717			0.971817
	0.98748			0.970073
	0.996717			0.960477
	0.979166			0.955242
	0.983785			0.95437
	0.98009			0.943029
	1.00503			0.95088
	0.981013			0.938667
	0.983785			0.925582
	0.969005			0.952625
	0.971776			0.951753
	0.947759			0.946519
	0.955149			0.9692
	0.98748			0.919475
	0.968081			0.943902
	0.95792			0.942157
	0.98009			0.958732
	0.967157			0.944774
	0.963462			0.985775
	0.985632			0.963094
	0.98009			0.989265
	0.974547			0.967455
	0.98009			0.959604
	0.955149
	0.969929
	0.958844
	0.952377
	0.94314
	0.984708
	0.983785
	0.978242
	1.01242
	1.00134
	1.03274
	1.00503
	1.01889
	0.998565
	0.993022
	1.00226
	1.01427
	1.04013
	1.0272
	0.964386
	0.964386
	1.0466
	0.995793
	1.01242
	0.993022
	0.98748
	0.9727
	1.00318
	1.00318
	0.992098
	0.967157
	0.989327
	0.988403
	0.984708
	0.9727
	0.986556
	1.01796
	1.01057
	1.02073
	1.01796
	0.969005
	0.998565
	1.00041
	0.958844
	0.986556
	0.986556
	0.98009
	0.939445
	0.955149
	0.963462

## Sheet: Fig. 3F
WT occupancy
	Day 4-5	Day 9-10
1	16.6909	25.1409
2	22.3981	31.4983
3	31.5435	37.398
4	21.5405	34.7931
5	17.7039	32.0311
6	22.2257	40.1867
