# Supplementary material for: Metabolic rewiring in skin epidermis drives tolerance to oncogenic mutations
Source: Nat Cell Biol. 2025 Jan 6;27(2):218–31. doi: 10.1038/s41556-024-01574-w (PMC11821535; doi:10.1038/s41556-024-01574-w)
Supplement: Supplementary file 15 — Numerical data from all the graphs with each panel in separate sheets. [file 41556_2024_1574_MOESM15_ESM.xlsx]

## Sheet: Sheet1
	HrasG12V Day5	WT Day5		HrasG12V Day10-13	WT Day10-13
Averages (dots)
	0.952426	1		0.984947	1
	0.96095	1		0.997882	1
	0.972261	1		1.00048	1
	0.921504	1		1.01895	1
Violin Plot	HrasG12V Day5	WT Day5		HrasG12V Day10-13	WT Day10-13
	0.919675	0.986196		0.935087	0.95866
	0.927889	0.972085		0.931084	0.924551
	0.915438	0.956948		0.937896	0.939746
	0.896559	1.00093		0.93761	0.963312
	0.914507	0.937966		0.929871	0.980842
	0.910606	1.02449		0.96059	0.984497
	0.896516	0.97398		0.937937	1.01307
	0.88977	0.995109		0.922101	0.977688
	0.905379	0.981496		0.9631	0.988771
	0.884892	1.00841		0.914839	0.998693
	0.928914	1.01334		0.931362	0.99586
	0.943046	1.04414		0.93869	0.988255
	0.91582	1.02953		0.939746	0.987177
	0.925699	1.02121		0.919802	0.990595
	0.896099	1.0021		0.958146	1.00893
	0.903423	0.996112		0.933474	1.03309
	0.91394	1.0329		0.921878	0.989855
	0.919385	1.04503		0.917091	0.998882
	0.915492	0.983487		0.95697	1.00858
	0.914808	0.964118		0.976893	0.93842
	0.94123	0.992008		0.958365	1.017
	0.936874	1.05655		0.964291	1.02921
	0.917593	1.01084		0.951476	1.00467
	0.91191	1.0113		0.952971	1.01009
	0.909807	1.03409		0.968207	1.02496
	0.90196	1.03512		0.97878	1.01136
	0.9074	0.968208		0.974164	0.975873
	0.923033	0.943599		0.963792	0.988913
	0.908148	0.947064		0.956757	1.01426
	0.930472	0.970536		0.983272	1.01466
	0.938126	0.956902		0.993549	0.988296
	0.926593	0.963862		0.960904	0.981813
	0.928188	0.930809		0.988349	0.987236
	0.950047	0.965205		0.98345	1.01856
	0.908865	0.958055		0.981964	1.03083
	0.927652	0.94865		0.97971	1.03665
	0.925931	1.00303		0.963467	1.00466
	0.91107	1.00873		0.933206	1.03937
	0.919713	1.00179		0.960729	1.06313
	0.924724	1.01401		0.978851	1.0869
	0.978194	1.00445		1.00645	1.06542
	0.91743	1.02839		1.00137	1.02907
	0.912937	1.0289		0.999551	1.10182
	0.916336	1.0172		0.985026	0.993406
	0.94352	1.03067		1.00761	1.02439
	0.933095	1.01253		0.988353	0.993824
	0.95356	1.00208		0.989796	0.985383
	0.951754	0.985366		0.97043	1.00182
	0.98136	1.01241		0.963749	0.998333
	0.972846	1.03364		0.968021	0.980025
	0.980629	1.01892		0.948077	0.991912
	0.987931	1.00878		0.986492	0.996103
	1.01582	1.00922		0.986716	0.996868
	1.00362	1.01965		0.960054	0.994402
	1.05625	0.999945		0.916857	0.964691
	1.01627	0.992396		0.935134	0.971352
	1.02877	0.995524		0.931681	0.944731
	0.976536	0.987876		0.960727	1.03563
	0.968531	1.00152		0.956599	1.01952
	0.954566	1.00834		0.964738	1.03987
	0.950138	1.04153		0.944373	1.04047
	0.936154	1.05206		0.944148	1.03825
	0.967145	1.06332		0.995146	0.995565
	0.96672	0.975414		0.959444	1.01022
	0.981221	1.02214		0.961168	0.970121
	0.985741	0.970259		0.945725	0.981808
	0.957609	1.02797		0.979146	0.953301
	0.953491	1.0336		0.929914	0.987438
	0.966206	0.99143		0.957062	1.00659
	0.965069	0.96276		0.926782	1.08752
	0.973811	0.973556		0.982547	1.01621
	0.98969	0.976597		1.00541	0.92826
	0.968335	1.0681		1.01204	0.923588
	0.972124	1.04483		0.966818	0.934142
	0.983172	0.972125		1.00465	1.02545
	0.93463	0.941269		0.98225	0.900737
	0.929215	0.937164		1.01949	0.899423
	0.925931	1.00333		1.02856	0.907893
	0.974059	1.06027		1.01046	0.905716
	0.964548	1.04931		0.991283	0.914135
	1.02922	1.07873		1.01062	0.904455
	1.03027	1.01904		1.01062	0.959536
	1.04633	0.98831		1.01823	0.947525
	1.03719	1.03844		1.0143	0.921652
	0.980982	1.00775		0.978572	0.90583
	1.05029	1.00183		0.97067	1.00975
	1.04965	0.954092		0.955724	1.00075
	1.01705	0.962259		0.974491	1.0125
	1.00389	0.965445		1.00989	0.974383
	1.02064	0.947546		0.994429	0.996172
	1.00123	0.991602		1.01776	1.01409
	1.0005	0.999335		1.02619	0.997378
	1.00691	1.02259		1.00216	1.0461
	0.96863	1.02682		0.993203	1.02622
	0.928867	1.03951		0.997658	1.01509
	0.90126	1.04754		0.983995	1.05589
	0.948426	0.98075		0.990787	1.06002
	0.971838	0.945665		1.00874	1.07922
	0.987837	0.97729		0.986487	1.07353
	0.941098	0.98912		1.00096	1.0033
	1.00622	0.96156		1.01753	0.988038
	1.03009	1.0155		1.01133	0.94649
	0.901684	0.963744		1.00287	1.02186
	0.975975	0.960566		1.01121	1.00354
	0.92776	0.98127		1.029	0.998807
	0.900154	0.976605		1.03904	1.00002
	0.937467	0.984013		0.983395	0.987354
	0.919076	1.00135		0.988937	0.978805
	0.91174	0.980091		1.0137	1.0168
	0.943581	1.00015		0.994274	0.996779
	0.956059	0.96109		1.01055	1.01706
	0.928462	0.953356		1.0057	0.995372
	0.915796	0.976902		0.990808	1.02445
	0.928619	0.975055		0.973617	1.0262
	0.933992	0.963877		0.988012	1.03426
	0.947604	0.98909		0.987372	1.02469
	0.93794	1.04584		0.972567	1.05437
	0.960062	1.00933		1.01858	1.00749
	0.93861	1.01071		1.02601	1.01137
	0.924628	0.978059		1.01961	1.0058
	0.915589	0.97092		1.00276	0.990644
	0.95549	0.973679		1.0448	1.02412
	0.94115	0.978246		1.04784	0.970966
	0.908819	0.989257		1.00175	1.01585
	0.891863	0.949977		1.04106	1.03533
	0.903744	0.986229		1.03481	1.02817
	0.935199	0.980892		1.03962	1.04513
	0.928438	0.96307		1.0645	1.06098
	0.968813	0.999563		1.03401	1.08196
	0.907791	0.997939		1.04209	1.05054
	0.90559	1.09582		1.04752	0.984091
	0.912895	1.06295		1.0031	0.995955
	0.91244	1.0557		1.01395	0.979007
	0.941239	1.05377		1.03222	0.982397
	1.01099	1.03887		0.998446	1.01403
	0.94289	1.01079		1.00307	0.941157
	0.953873	1.01472		0.982603	1.04284
	0.944295	1.03698		1.03741	1.02533
	0.992274	0.992321		1.00993	0.99313
	1.00167	1.07961		0.972307	0.992565
	0.945061	1.02207		1.01301	0.99652
	0.975531	1.02642		0.959307	0.942287
	0.99568	1.03723		0.95785	0.951891
	0.968026	0.983333		0.993063	1.01516
	0.978511	1.01893		0.999729	1.02929
	0.977726	0.995074		0.998284	1.0033
	1.02995	1.05995		1.01615	1.04736
	1.02843	1.04234		0.921833	1.03154
	1.00718	1.06304		0.992776	1.01855
	0.887669	1.03277		0.990191	1.03719
	0.895734	0.973858		1.03394	1.0581
	0.921374	1.00354		1.02315	1.00838
	0.933214	0.946929		1.01191	0.979007
	0.913748	0.965065		1.07195	1.0033
	0.966335	0.966714		0.988332	0.988046
	0.89917	0.956821		0.970963	0.967144
	0.930921	0.988147		0.966432	1.02533
	0.896549	0.972209		0.928578	1.02251
	0.903575	1.00958		0.931117	1.06036
	0.978155	1.06344		0.947795	0.981832
	0.949689	1.06454		0.972859	1.0773
	0.964911	1.02991		0.950444	0.967144
	0.972184	1.03541		0.957641	1.07956
	0.914963	0.982651		0.964811	0.906132
	0.944774	0.967813		0.960194	0.999344
	0.955188	0.996391		0.978582	1.0146
	1.03659	1.01563		0.945805	0.985221
	0.963521	1.08487		0.954693	1.02307
	0.942675	1.04146		0.996683	0.858114
	0.919708	1.01563		1.00063	0.931554
	0.964819	0.983751		0.983997	0.963754
	0.97174	0.978255		0.948132	0.88862
	0.951301	0.9843		0.986298	0.945112
	0.930719	1.03156		0.997592	0.972228
	0.896182	1.02882		0.988106	0.936073
	0.885897	0.952424		0.964978	0.937768
	0.914065	0.982102		0.971323	1.08239
	0.924318	1.02552		1.01915	1.03098
	0.97182	0.952424		1.03556	1.01855
	1.03039	1.00024		1.05438	1.02194
	0.985838	0.998299		0.996462	1.09933
	1.04494	1.04106		0.961602	0.908392
	0.993492	1.06088		0.985571	1.04736
	0.969678	1.03106		0.994208	1.04115
	0.996199	1.06732		0.993079	1.02364
	0.99015	1.01107		0.977941	1.12306
	1.05748	1.02386		0.994404	0.940167
	1.01936	0.987151		1.00786	0.991024
	1.0799	1.02554		0.986926	0.956301
	1.10109	1.05047		0.97707	0.999899
	1.00695	0.991399		0.924956	0.954312
	1.00565	1.00533		0.923398	0.95633
	0.98906	1.02414		1.02152	0.989245
	0.975364	1.024		0.97971	0.990523
	0.961222	0.975883		1.01283	0.964862
	0.996834	0.974063		1.02876	0.981511
	0.973216	0.969987		1.03854	0.980494
	1.08661	1.04693		1.036	1.02828
	1.00969	0.983553		1.03781	1.10233
	0.982964	0.999146		1.01195	1.07123
	0.98635	0.989579		1.01599	1.08033
	0.95872	1.02552		1.02177	1.08547
	1.00368	0.968734		1.00098	1.1057
	0.950918	0.991839		1.03748	1.1694
	0.97017	1.0085		0.966337	0.944051
	1.02164	0.944622		0.960211	0.960041
	0.974618	0.986147		1.01451	1.02299
	0.972096	0.977375		1.00863	0.962602
	0.881487	0.956579		0.943739	0.952663
	0.890089	0.953681		1.01426	0.977383
	0.89397	0.996794		0.998903	0.954045
	0.983024	1.01324		0.989368	0.972172
	1.01937	1.01312		0.975115	0.975242
	1.03957	1.04556		0.888021	0.99458
	0.885375	0.973961		0.904624	0.992523
	0.875483	0.9762		0.911927	0.999942
	0.90626	0.941387		0.914087	0.967245
	0.910107	1.00178		0.925297	0.953758
	0.862293	0.995576		0.909809	1.01697
	0.99804	0.994507		0.927046	1.04174
	0.948028	0.975242		0.968027	1.04223
	0.960668	1.02478		0.993662	0.999678
	0.972759	0.977326		1.0368	0.998878
	0.978255	1.00026		1.02651	0.971382
	0.955722	1.01445		1.01959	0.96057
	0.986498	0.998391		0.919722	0.991922
	0.917801	0.981916		0.893885
	0.961218	0.981781		0.946618
	0.973858			0.915016
	0.961767			0.907947
	0.89197			0.906319
	0.985949			0.905419
	0.973858			1.03632
	0.960668			1.02615
	0.982651			0.999873
	0.977705			0.996626
	1.01563			1.01518
	0.981552			0.978219
	0.99749			0.964313
	0.953524			0.993218
	0.981552			0.906981
	0.959019			0.932671
	0.940883			0.933158
	0.935937			0.971284
	0.93209			1.00847
	0.928792			1.0146
	0.939234			0.996314
	0.963416			0.990888
	0.976056			1.03599
	1.01673			1.04786
	1.01837			1.08449
	1.00024			1.04705
	0.959019			1.03967
	0.999688			1.02081
	0.993643			1.00246
	0.992544			1.01477
	0.911206			1.02094
	0.928243			1.03168
	0.910656			1.03532
	0.942532			1.02416
	0.928243			1.07522
	0.948028			1.05964
	0.979354			1.0322
	0.94473			1.07819
	1.01068			1.07002
	0.99749			1.00426
	0.994742			1.0414
	0.946929			0.977031
	0.923297			0.98713
	0.957371			0.999103
	1.00244			1.04014
	0.978255			1.01834
	0.982651			1.03552
	0.990346			0.967095
	0.960668			0.978477
	0.988697			1.01257
	0.909007			1.02857
	0.933739			1.01016
	0.927144			1.04683
	1.04695			1.01648
	0.912855			1.02638
	0.913954			1.03353
	0.966714			1.00819
	0.999688			1.00704
	0.980453			0.966688
	0.978255			0.888419
	0.976606			0.914418
	1.01727			0.913077
	0.991994			0.912437
	0.999139			0.907583
	1.01288			0.985912
	0.981003			0.983195
	0.869987			0.969727
	0.909557			0.942239
	0.909557			0.977819
	0.899115			0.948164
	0.915602			0.928216
	0.928243			0.923369
	0.939234			0.975986
	0.951875			0.962049
	0.954073			0.916545
	1.02277			0.923885
	0.99804			0.930777
	0.998589			1.03182
	1.02717			1.06222
	1.01013			1.04114
	1.05025			1.03803
	1.07993			1.0749
	1.03266			1.04618
	0.994193			1.09023
	1.03596			1.08691
	0.996391			1.02317
	0.980453			0.990219
	0.966164			1.02799
	1.03706			1.05204
	1.00518			1.05234
	0.922197			1.07494
	0.922197			1.07525
	0.949127			1.06577
	0.974957			1.06471
	0.983201			1.07669
	0.954073			1.06214
	0.963416			1.08887
	0.970561			1.07461
	0.959569			1.0063
	0.963966			1.06282
	1.02937			1.0097
	0.986498			0.966974
	0.968362			0.940333
	0.956271			1.04501
	0.954073			1.09692
	0.966164			0.981136
	0.966164			1.01959
	0.98485			0.934236
	0.934288			0.97343
	0.999139			0.947453
	0.97111			0.927765
	0.978804			1.0001
	1.00024			1.03185
	0.999688			1.04447
	0.985399			1.06401
	0.99694			0.91945
	1.00463			1.0892
	1.02662			1.0478
	1.02772			1.02646
	0.949127			1.02703
	0.960119			1.01968
	0.995841			1.05979
	1.00958			0.997085
	1.00738			1.01968
	0.99749			1.03324
	1.03266			1.00612
	1.00408			0.975053
	1.01563			0.880146
	0.99804			0.895399
	1.01233			0.912911
	1.0442			0.892009
	0.999688			0.917431
	1.01343			0.901048
	1.03376			0.921385
	1.03376			1.03042
	1.02277			1.02251
	1.03816			1.01008
	0.982651			1.05866
	0.965065			1.02138
	0.961218			1.0129
	0.896917			0.987481
	0.941433			1.02646
	0.932639			0.991435
	0.97111			1.01234
	0.929342			0.980702
	0.959019			1.01629
	0.983751			1.00273
	0.911032			1.01912
	0.915783			1.00104
	0.909304			0.954716
	0.898788			1.0146
	0.920567			1.0033
	0.897998			0.997085
	0.89862			1.0581
	0.919455			1.07617
	0.909766			1.04623
	0.903248			0.975618
	0.909362			1.03268
	0.882703			1.0355
	0.907712			0.886925
	0.940353			0.865458
	0.893867			0.999909
	0.903145			1.02251
	0.922381			0.973923
	0.915651			0.967144
	0.920698			0.971098
	0.923409			0.989741
	0.913486			1.01347
	0.943065			0.932684
	0.941883			0.95867
	0.952982			0.944547
	0.917059			0.986916
	0.932579			0.964884
	0.934741			0.967144
	0.916095			0.999909
	0.907294			1.01347
	0.860668			0.975053
	0.914435			0.976183
	0.944238			0.988046
	0.921761			0.95528
	0.899807			0.966014
	0.911052			1.0355
	0.944964			0.947372
	0.959479			1.05075
	0.937256			1.03493
	0.953354			0.983527
	0.964056			1.00951
	0.963402			0.991435
	0.954376			0.983527
	0.935353			1.04002
	0.95692			1.0355
	0.940777			1.06883
	0.96033			1.06431
	0.9502			0.983527
	0.891408			0.970533
	0.895103			1.03776
	0.872315			1.03098
	0.922893			1.02081
	0.901019			1.00499
				1.03042
				0.99765
				1.04058
				1.0338
				1.00725
				0.986916
				0.974488
				0.994825
				1.02138
				1.03663
				1.03663
				1.06262
				0.979007
				1.02364
				0.979572
				1.00612
				0.922515
				0.998779
				1.00669
				0.994825
				0.995955
				1.06431
				1.0016
				1.02646
				1.00386
				1.0581
				1.00669
				0.998779
				1.0242
				1.0146
				0.982397
				1.02929
				0.99426
				1.01121
				0.948501
				0.975053
				1.00895
				0.9598
				0.969404
				1.08069
				1.05245
				1.02364
				0.984091
				0.970533
				1.01516
				1.01121
				0.946242
				1.03719
				1.01629
				1.01177
				0.984091
				1.07165
				1.01968
				0.984091
				0.989176
				0.979007
				1.06262
				0.985786
				0.99652
				1.00443
				1.03832
				1.07448
				1.08747
				1.01573
				0.988046
				0.992
				0.988046
				1.03324
				1.01064
				0.984656
				0.99087
				1.08578
				0.985786
				1.01347
				0.986351
				0.919691
				0.96206
				0.931329
				0.934902
				0.985616
				0.955545
				0.947439
				0.993175
				1.01437
				1.00645
				1.02685
				1.01973
				0.981725
				0.982366
				0.971581
				0.945456
				0.92552
				0.963261
				0.983993
				0.92559
				1.02932
				1.01407
				1.05334
				1.03785
				1.0458
				1.04551
				1.05293
				1.05062
				1.11547
				1.1171
				1.06841
				1.085
				1.06791
				1.07567
				1.01423
				1.04222
				1.03831
				0.983133
				0.987905
				0.966755
				1.01347
				0.984908
				0.974372
				1.01949
				1.08468
				1.08862
				1.06462
				1.06241
				1.06812
				1.03828
				0.986882
				1.01049
				0.967583
				0.992722
				1.05654
				1.09716
				1.10563
				1.01231
				1.03846
				1.04578
