# Supplementary material for: Metabolic rewiring in skin epidermis drives tolerance to oncogenic mutations
Source: Nat Cell Biol. 2025 Jan 6;27(2):218–31. doi: 10.1038/s41556-024-01574-w (PMC11821535; doi:10.1038/s41556-024-01574-w)
Supplement: Supplementary file 16 — Numerical data from all the graphs with each panel in separate sheets. [file 41556_2024_1574_MOESM16_ESM.xlsx]

## Sheet: Fig.5B
AcetylCoA/ Alanine
	Control	βcatGOF	HrasG12V
	78.5	96.4	86.5
	71.3	92	91.9
	80.5	93.6	98
	83.7	99.1	87.1
	80.3	85	87
	77.2	98.1
	76
	71.2

## Sheet: Fig.5C
13CO2/ 13C6-glucose	Control	βcatGOF	HrasG12V
	37.5	51.3	50.6024
	42	46	42.1986
	40.2985	43	55.2632
	33.9207	46.2	44.8
	41.8367	49.7	38.2
	35.8407	55.5985
	34.4322	45.5357
	39.3822	46.8165
	34.5

## Sheet: Fig.5D
13C3 Pyruvate/ 13C6glucose
	Control	βcatGOF	HrasG12V
	67.6617	55.2124	56.6265
	58.5903	55.9524	60.2837
	66.8367	59.176	53.7594
	47.6415	52.1008	54.3569
	56.6372	52.5126	56
	46.5202	52.6462
	55.9846	55.4348
	56.3025

## Sheet: Fig. 5E
13C3Lactate/ 13C6 glucose
	Control	βcatGOF	HrasG12V
	49.4	34	50.6024
	48.6	34.9	52.8369
	52.7363	32.9	59.7744
	41.8502	35.4	65.1
	46.4286	30.2	58.7
	37.6106	34.3629
	39.9267	30.0595
	47.4903	36.3296
	44.5

## Sheet: Fig.5F
13C2Glutamate/ 13C2 AcetylCoA
	Control	βcatGOF	HrasG12V
	97.6	96.2	97.7
	92	96.1	98.8
	96.9	97.5	98.8
	99.8	100.4	94.6
	93.1	97.3	91.7
	98.6	97.8
	96.2	98.2
	94.4
