# Supplementary material for: Metabolic rewiring in skin epidermis drives tolerance to oncogenic mutations
Source: Nat Cell Biol. 2025 Jan 6;27(2):218–31. doi: 10.1038/s41556-024-01574-w (PMC11821535; doi:10.1038/s41556-024-01574-w)
Supplement: Supplementary file 17 — Numerical data from all the graphs with each panel in separate sheets. [file 41556_2024_1574_MOESM17_ESM.xlsx]

## Sheet: Fig. 6B
Averages (dot)	Day0	Day5- βcatGOF	Day5- WT neighbors
	1	1.08438	1.08879
	1	0.976426	1.00066
	1	0.95255	0.990265
Violin plots
	Day0	Day5- βcatGOF	Day5- WT neighbors
	1.05094	1.10743	1.11863
	1.00938	1.16252	1.19217
	0.992343	1.20454	1.1079
	0.936552	1.05724	1.22018
	0.963864	1.1156	1.09272
	1.17256	1.12143	1.0542
	0.968066	1.04907	0.970867
	0.931183	1.11303	1.07358
	0.91064	1.05514	1.17979
	0.94122	1.23582	1.1296
	0.898735	1.28017	1.07171
	0.979971	1.2748	1.15762
	0.863252	1.22461	1.08595
	0.930249	1.06704	1.02386
	0.891965	1.1261	1.06331
	0.954526	1.21154	0.970867
	0.923012	1.16695	1.11747
	1.08292	1.17769	1.17816
	1.00261	1.20197	1.10159
	0.952192	1.12774	1.06307
	0.941454	1.1219	1.05117
	0.884028	1.07311	1.08502
	1.06261	1.00588	1.08385
	0.906438	1.01172	0.981138
	0.914842	1.06518	1.03366
	0.971801	1.08455	1.00752
	0.936785	1.07848	1.04743
	0.980671	0.998646	1.14081
	1.27294	1.01218	1.05771
	1.12167	0.983239	1.08689
	1.01078	0.994678	1.23862
	1.05981	0.990943	1.09716
	0.935618	1.01615	1.08222
	0.92418	1.09949	1.06214
	0.923012	1.13544	1.08618
	1.0402	1.18073	1.21014
	1.043	1.1973	1.17956
	1.05957	1.08385	1.07101
	1.12517	1.06564	1.17466
	1.00425	1.01499	1.06074
	1.09762	1.16159	1.01639
	0.861151	0.986974	1.08058
	1.0395	1.05934	1.08315
	0.964564	1.03576	1.09062
	1.11723	1.02596	1.04954
	0.959429	1.02316	1.06914
	0.952659	1.16742	0.93375
	1.04277	0.988141	1.10813
	0.956627	1.04627	1.13357
	0.915075	1.07218	1.10696
	1.10393	0.995611	1.2741
	0.906905	0.998879	1.11747
	0.911574	1.15505	1.13077
	0.985807	1.11	1.24516
	0.995845	1.16906	1.29885
	1.00145	1.21458	1.05257
	1.15762	1.12284	1.01359
	1.12564	1.01802	1.1128
	1.05234	0.951492	1.16929
	1.10253	1.16088	0.976936
	1.02969	1.19964	1.07405
	0.98464	1.01429	1.08175
	1.13871	0.961763	1.03693
	1.13894	1.00051	1.1931
	1.07988	0.979971	0.841309
	1.18003	1.10906	0.975536
	1.23535	1.0374	0.872123
	1.00798	0.979971	0.986692
	1.15482	1.03459	0.909534
	1.00612	1.02899	1.06879
	1.04183	1.04137	0.996824
	0.939119	1.00985	0.965909
	1.00705	1.08852	0.920185
	1.10906	1.18983	0.873682
	1.17606	1.12564	0.982276
	1.09225	1.13614	0.941748
	0.895233	1.01709	0.983055
	1.06354	1.21294	0.995785
	0.983006	1.16812	0.940189
	1.01662	0.979037	0.969546
	1.04463	1.00472	0.966688
	1.04954	1.00682	0.948503
	0.933984	1.06541	1.01579
	0.968299	1.04907	0.993447
	1.09366	1.17256	0.937332
	0.873757	1.05024	0.970065
	1.07288	1.15622	1.00514
	0.937952	0.984406	1.07216
	0.949858	0.995845	1.06281
	1.03016	1.12494	1.03138
	0.960129	1.03576	0.995265
	0.885429	1.23162	1.05086
	0.920911	1.15902	1.06229
	1.06331	1.18189	0.974742
	0.92418	1.24679	0.886932
	0.903637	1.21598	0.975521
	0.898268	1.05607	0.93889
	0.870022	1.02409	1.04644
	0.990476	0.925113	1.01007
	0.952659	1.03553	0.946944
	1.05304	0.885429	1.00306
	0.862318	0.926981	1.0267
	0.933284	1.05658	1.02644
	0.934217	1.01553	0.991888
	1.02666	0.956296	1.02228
	0.922312	1.01865	1.03553
	0.948457	0.953698	1.08152
	1.10369	1.0984	1.16985
	0.926981	1.07788	0.95162
	0.960129	0.985913	0.96409
	1.00774	1.08308	0.882256
	1.05476	1.06073	1.04021
	0.945385	1.00228	1.16283
	0.974742	1.17218	0.974222
	1.13218	0.992927	0.972923
	0.985393	0.933175	0.937591
	0.918367	0.885893	1.08333
	0.909534	0.929278	1.00852
	0.927979	1.01241	0.951101
	0.960973	0.96461	0.904338
	0.967208	0.923043	0.905377
	0.995265	0.945645	0.980717
	0.924602	0.934474	1.16699
	0.966169	0.887451	1.1553
	0.91447	1.09347	0.898103
	1.06489	1.08957	0.929798
	0.998383	1.01215	0.944606
	0.896284	1.04333	0.990069
	1.0493	0.973443	1.12984
	0.966688	1.02644	0.999942
	0.986173	1.02021	0.987991
	1.10542	0.938631	1.16907
	1.04047	1.03346	1.03657
	0.975521	1.09191	1.00929
	1.05606	0.973183	1.03449
	1.00696	0.87654	1.16621
	0.925381	1.1301	0.925901
	1.16829	0.987991	1.04702
	1.11061	1.02774	1.05203
	1.03371	0.978119	0.884778
	0.966428	0.920965	0.913451
	1.09113	0.925121	1.00974
	0.959933	1.02436	0.946185
	0.995005	1.04411	0.934477
	1.00799	0.942527	1.05012
	1.13711	0.857056	0.957176
	1.14698	0.922004	0.854911
	1.06203	0.958375	0.930893
	0.998123	0.924342	0.992777
	1.101	1.01059	0.992777
	1.07138	0.930837	1.05538
	1.07918	0.923563	1.0095
	1.01761	0.928758	0.983698
	1.00825	0.996045	0.928265
	1.08931	0.92642	0.917513
	1.02592	0.968507	0.888601
	0.922004	0.927979	0.9113
	0.86407	0.925901	0.91369
	0.934734	0.879398	1.04486
	0.961492	0.931356	0.9653
	0.949802	0.91421	0.936388
	0.966169	1.05917	1.00257
	0.982535	0.860953	0.913451
	0.910313	0.87628	0.937105
	1.05398	0.87706	1.11917
	1.08386	0.954997	1.05275
	0.911872	0.957076	0.976769
	1.00358	0.910313	1.03889
	1.02696	0.91395	1.00329
	1.10282	0.987212	0.995883
	0.932395	0.912132	1.01882
	0.975261	0.990849	0.953831
	0.92616	0.96435	1.14856
	0.952659	1.09607	1.16409
	0.944086	1.04047	1.10197
	1.01787	1.01709	1.04439
	1.12386	0.953958	0.997795
	0.974482	0.997084	1.23721
	1.0293	0.950581	1.14546
	0.898622	0.942268	0.858495
	0.943307	0.990329	0.893858
	0.985653	0.949542	0.925875
	0.88901	0.919925	0.89123
	1.04255	0.910344	1.07832
	1.01163	1.26445	0.930415
	1.0267	1.06589	0.936627
	1.09866	1.13518	0.935911
	1.19453	1.03053	1.01595
	1.08879	1.03841	0.889796
	1.01969	0.982264	0.700559
	1.03553	0.87761	1.08262
	0.898622	0.816443	1.10651
	1.14802	0.994211	1.07736
	0.996824	1.01667	1.07879
	0.962012	1.06207	1.09815
	1.04774	0.87546	1.10747
	0.898882	1.07139	0.937822
	0.892387	1.18178	1.0561
	1.01319	0.902937	1.07521
	0.970325	1.02241	0.847982
	1.0015	1.04056	0.879044
	0.975261	1.16792
	0.962531	0.993016
	1.07242	0.916079
	1.05086	0.937822
	0.98929	0.855389
	1.11581	0.962432
	0.969286	0.943318
	0.970845	1.01428
	0.912391	1.01691
	1.00748	0.92707
	0.869526	0.870681
	0.991628	1.09265
	1.03839	1.02025
	0.941228	1.09576
	1.04489	1.08309
	0.947204	0.97653
	0.936552	0.953592
	0.952659	0.911061
	0.984614	0.846071
	0.92642	0.957893
	0.882867	0.986804
	0.964105	1.06183
	0.982025	1.07163
	0.902937	1.15263
	0.999228	0.978441
	0.993016	1.0408
	0.899592	1.03579
	0.990866	0.849655
	0.900309	0.976052
	1.02886	0.933282
	1.06231	0.878566
	0.935911	0.848221
	0.947379	0.851805
	0.926831	0.928504
	0.85515	0.850133
	1.04009	0.873309
	1.29742	0.860646
	1.13303	0.779169
	1.14785	0.803779
	1.05347	0.900787
	0.993733	0.818832
	1.04534	0.907716
	0.901743	0.902221
	1.0138	0.861124
	1.03794	0.842487
	1.04702	0.850611
	1.00114	0.871159
	1.09552	1.05394
	1.08238	0.958848
	0.933043	1.01309
	1.03268	0.970795
	1.06876	0.885734
	1.04702	0.976291
	1.01763	0.971751
	1.00592	0.956459
	1.09361	0.99206
	1.03698	0.919902
	1.00018	0.899831
	0.985848	0.834841
	1.0494	0.99899
	0.971512	1.01333
	1.04176	0.989432
	0.978919	0.914884
	1.09432	0.936866
	1.00472	1.00353
	0.885973	0.747151
	1.04702	0.873309
	1.0635	0.921813
	1.01787	0.880239
	0.963627	0.933999
	1.01357	0.982742
	0.95168	0.910344
	0.923964	1.0635
	1.0494	0.939972
	1.10173	0.876177
	0.970556	0.955981
	0.854195	0.91584
	1.07712	1.14498
	0.929937	1.02432
	0.888123	0.856823
	1.10914	0.866141
	1.0334	0.862796
	0.902937	0.996839
	1.02073	0.922291
	1.09456	0.813098
	1.04439	0.900787
	0.896247	0.791593
	1.12085
	0.979875
	0.9653
	0.954548
	1.03411
	0.975574
	0.995644
	1.00879
	1.05036
	1.07115
	1.13064
	0.985131
	0.863274
	1.07808
	0.851566
	0.912495
	0.985131
	1.16075
	0.963149
	0.982742
	0.99899
	0.871398
	0.934955
	0.974857
	0.961477
	0.920858
	1.0138
	1.03913
	0.851327
	1.03101
	1.07139
	1.01763
	1.07927
	0.869725
	0.959087
	0.99445
	0.966494
	1.01117

## Sheet: Fig. 6G
Average Epidermal Thickness
	βcatGOF	βcatGOF +Metformin
	59.37	23.27
	50.22	20.36
	55.24	21.12
	54.4	17.95
	54.68	20.89
	60.1	19.33
	61.1	21.6
	62.75	23.64
	50.8	20.34
	46	21.05
	47.73	23.79
	43.41	21.03
	44.91	21.31
	47.08	22.6
	44.1	19.57
	48.25	20.75
	46.01	20.82
	46.12	23.4
	40.9	28.55
	44.07	28.73
	40.23	29.04
	45.83	29.71
	47.7	30.48
	49.25	28.82
	47.49	28.66
	42.02	27.13
	49.31	29.39
	37.92	30.89
	32.35	27.12
	32.72	28.28
	31.38	23.62
	34.72	29.78
	34.4	24.75
	37.18	26.58
	36.01	29.44
	35.99	26.26
	27.38	24.2
	27.25	30.64
	28.7	28.14
	31.73	29.28
	26.45	28.24
	31.62	34.06
	29.05	29.99
	27.79	25.93
	31.16	29.98

## Sheet: Fig.6H
Mutant cell occupancy %
	βcatGOF	βcatGOF + Metformin
	10.5588	48.9982
	13.4153	47.3838
	9.98838	59.5893
	29.5968	61.6377
	13.0849	63.3919
	11.3334	54.7846
	5.07869	63.4637
	11.9394	62.7662
	7.21179	63.8884
	11.2402	66.363
		68.7462
		61.2888
		52.902
		52.1039
