# Supplementary material for: Metabolic rewiring in skin epidermis drives tolerance to oncogenic mutations
Source: Nat Cell Biol. 2025 Jan 6;27(2):218–31. doi: 10.1038/s41556-024-01574-w (PMC11821535; doi:10.1038/s41556-024-01574-w)
Supplement: Supplementary file 18 — Numerical data from all the graphs with each panel in separate sheets. [file 41556_2024_1574_MOESM18_ESM.xlsx]

## Sheet: Fig. 7B
Averages( dots)	Day0	Day5- HrasG12V	Day5- WT neighbors
	1	0.933171	0.998307
	1	0.975634	1.00592
	1	1.04535	1.03252
Violin plot	Day0	Day5- HrasG12V	Day5- WT neighbors
	0.924468	1.03581	0.843303		307	196	136
	0.859712	0.932087	0.875242
	0.959044	1.04724	1.04607
	0.892823	1.01618	0.85854
	0.968128	1.08387	0.960217
	1.07625	1.09647	0.989225
	1.00886	1.16152	1.02234
	1.0534	1.00007	0.921831
	1.02409	1.02116	1.02351
	0.929743	0.99362	1.02321
	1.01149	1.04929	0.9693
	1.02263	1.09588	0.947324
	1.07449	1.02585	1.09647
	1.05017	0.946445	1.00476
	0.993034	0.95377	0.856195
	0.90718	0.943222	0.856195
	1.0405	0.948203	1.09032
	1.00622	0.952305	1.00856
	0.989518	1.10292	1.11669
	0.982486	1.10907	1.15419
	1.02292	0.959044	1.03962
	1.04724	0.938826	0.83627
	0.961389	0.84594	0.92271
	1.05574	0.940291	0.825136
	1.15009	0.897218	0.764188
	0.976625	0.821326	0.960217
	0.972523	0.835977	0.880809
	1.02761	0.857954	0.905129
	0.983658	0.881688	0.795541
	1.05545	0.894874	0.80228
	0.9693	0.961389	0.79056
	0.863521	0.94117	0.886669
	0.988932	0.880809	0.987467
	1.07713	0.901906	0.96344
	1.09295	0.913627	0.84008
	1.12987	0.897804	0.894581
	0.967835	0.848577	0.938283
	0.912748	0.89546	0.98362
	0.970765	0.954063	1.00314
	0.932673	0.863521	0.9587
	0.980142	0.935603	0.976414
	1.02878	0.909525	0.941285
	1.13691	1.0868	0.964705
	1.15244	1.00124	1.04367
	0.906594	0.775909	0.940985
	0.939119	0.894874	1.01875
	1.02351	0.872311	0.974613
	1.00388	0.893409	1.11303
	0.994793	0.934431	1.03436
	1.05779	0.771221	1.04007
	1.04666	1.08416	0.951193
	0.936775	1.00563	0.926573
	0.939412	0.90132	0.980618
	1.0534	0.931501	0.998933
	1.00651	0.84301	1.04367
	1.00886	0.936189	0.951794
	0.96637	0.893409	1.04247
	0.990983	0.796713	1.04367
	0.930622	0.872897	0.990226
	0.986002	0.807262	1.06109
	0.993327	0.945566	1.02656
	1.01736	0.917143	1.04037
	0.996844	0.823671	0.970409
	1.02409	0.821033	1.00494
	0.92271	1.01765	1.03436
	0.969593	0.82455	1.05148
	0.923882	0.83041	1.06469
	1.01413	0.845354	1.09922
	1.16972	0.797592	0.963203
	1.1454	0.905129	0.999834
	1.00065	0.943387	1.03406
	0.963733	0.945789	0.955697
	0.920952	0.946089	1.05688
	0.901613	0.880334	1.02476
	0.944394	0.916064	0.99473
	0.945566	0.949092	1.00314
	0.874949	0.975514	1.03827
	0.875242	0.955397	0.956898
	0.974574	1.01725	1.01395
	1.04109	0.924171	1.05748
	1.09295	1.02746	0.967707
	0.996551	1.04007	1.01515
	1.01677	1.02445	1.02325
	0.988346	0.985422	0.998633
	1.14306	0.880635	1.05298
	1.07742	0.943987	1.02325
	1.21338	0.946089	0.990826
	0.981314	0.962002	1.00314
	1.11288	0.910059	0.932878
	0.927106	0.979717	0.942486
	0.945566	0.950893	0.965906
	1.09852	0.974613	1.01815
	1.02204	0.990526	1.06799
	1.10907	1.0794	1.00524
	0.879637	1.00974	1.04607
	0.949082	0.932278	0.988725
	0.959044	0.944588	1.01515
	1.03992	0.924171	1.08654
	0.904836	0.97161	1.02658
	0.90718	0.944288	1.02853
	0.992741	0.958099	0.932038
	1.07069	1.01064	0.913911
	1.03646	1.02115	0.982796
	0.916364	0.976114	0.988931
	0.912761	0.975814	1.05391
	1.03797	0.94729	1.02351
	1.04007	0.966506	0.928971
	0.985122	0.992628	0.980844
	0.894746	0.976414	1.09658
	1.06619	0.924471	1.08236
	0.845205	0.966506	1.12782
	1.00494	1.03827	1.07901
	1.01515	1.03316	1.18081
	0.980618	0.954796	0.98419
	1.06319	0.963504	0.92925
	1.01995	0.955397	0.870962
	0.989926	0.994129	1.06479
	0.915163	1.01364	1.01041
	1.04757	1.08961	0.975824
	1.11753	0.969509	0.938174
	1.11123	1.01515	0.96662
	0.964104	1.04127	1.04805
	1.00494	1.074	1.03216
	1.02776	0.977916	1.12921
	1.04577	0.948791	1.01041
	1.05268	0.969688	1.11443
	0.951794	0.974429	0.954907
	0.961402	0.935385	1.08877
	1.03526	0.960764	1.14483
	0.959	0.99172	1.11555
	0.940985	0.92172	1.12754
	0.97131	0.860644	1.17997
	1.11393	0.977497	1.0079
	0.927173	0.948493	1.08515
	1.01515	1.13116	0.963831
	1.03256	1.08152	1.02965
	1.0833	1.13479
	1.0854	1.07706
	0.979117	1.09156
	0.907657	1.05754
	1.07309	0.996182
	1.15807	1.07483
	1.0773	1.09268
	0.988424	1.09435
	0.965005	1.11108
	1.00614	1.00092
	1.00884	0.988931
	1.01935	1.04666
	0.993529	1.08794
	1.07069	1.15319
	0.936481	1.08096
	0.972811	1.01598
	1.04307	1.05447
	1.08871	0.988652
	1.10552	1.00455
	1.00134	1.01766
	0.913362	0.996461
	0.944888	1.04499
	1.02145	1.00343
	1.06409	1.0012
	0.953595	1.09435
	0.929876	1.06507
	0.938283	1.04136
	0.918766	1.09574
	1.05058	1.0369
	1.11063	1.00511
	1.05718	1.02323
	1.21541	1.03467
	0.992928	1.10355
	1.11903	1.06144
	0.987524	1.00817
	1.01334	1.11527
	0.94699	0.972477
	0.898349	1.06646
	1.01455	1.00455
	1.11753	0.888811
	1.00944	1.08068
	0.908558	1.15626
	0.971911	1.16742
	0.924171	1.08124
	0.958099	1.11471
	0.958099	1.02212
	0.992928	1.03774
	1.03586	1.00371
	0.953295	0.991441
	0.842202	1.0818
	0.98272	1.15598
	1.02956	1.12447
	1.0767	1.12224
	1.05958	1.05558
	1.01575	1.14901
	0.862019	1.16128
	0.973112	1.17021
	0.936481	1.03997
	0.952094	1.05531
	0.973712	0.862317
	1.05958
	0.905255
	0.985122
	0.946089
	1.01695
	0.916965
	0.938583
	0.968308
	1.06479
	0.978334
	1.13563
	1.00539
	1.09017
	0.997019
	0.943473
	0.913911
	0.971083
	0.956859
	1.01068
	0.971083
	1.10383
	1.0408
	0.869847
	1.11471
	1.0408
	0.942078
	1.06841
	0.92423
	1.00873
	1.18025
	1.03662
	0.979728
	1.01264
	0.927297
	0.990605
	1.11889
	0.980844
	0.919489
	0.967457
	0.807655
	0.973314
	1.15068
	0.986421
	0.995067
	1.07594
	1.03774
	1.10495
	1.04694
	1.01347
	0.936222
	0.833313
	0.954349
	1.03188
	1.11276
	0.916421
	1.10802
	0.984469
	0.958533
	0.9616
	0.910285
	1.02379
	0.8916
	0.999808
	0.860086
	0.863153
	0.996182
	0.947377
	0.938174
	0.887417
	1.07818
	1.11583
	1.02547
	1.03941
	0.856739
	0.868173
	1.05893
	1.31969
	1.16463
	1.25666
	0.917257
	0.969967
	0.825783
	0.940405
	0.952397
	0.834428
	1.04833
	0.988374
	1.11248
	1.06172
	1.03885
	1.14957
	1.00706
	1.00873
	1.04415
	1.06786
	0.993393
	0.87152
	1.03439
	0.935943
	0.932317
	0.762197
	0.9867
	1.04554
	0.991999
	0.935385
	1.02268
	1.09993
	1.00037
	1.10216
	0.905544
	1.05558

## Sheet: Fig. 7E
		Day4-5		Day9-11
Epidermal Thickness	HrasG12V	HrasG12V		HrasG12V +Metformin	HrasG12V +Metformin
	45.03	27.47		23.95	23.25
	59.81	33.48		32.38	28.46
	64.96	31.65		27.12	24.23
	67.02	33.52		33.5	25.82
	78.37	34.15		44.18	29.75
	69.96	31.9		31.81	17.95
	89.13	44.68		32.8	20.63
	88.89	37.29		24.57	18.12
	69.15	34.65

## Sheet: Fig. 7F
Density
Number of cells
	HrasG12V	HrasG12V + Metformin
	999	889
	1020	897
	994	933
	1018	961
	1044	932
	1051	913
	1000	857
	1041	944
	1051	886
	1081	915
	976	864
	1099	923
	1014	853
	1121	919
	1011	942

## Sheet: Fig. 7H
Phospho-Histone3
	HrasG12V	HrasG12V +Metformin
	1.0179	0.670077
	0.982097	0.745666
	1	0.840336
		0.420168
