# Supplementary material for: Metabolic rewiring in skin epidermis drives tolerance to oncogenic mutations
Source: Nat Cell Biol. 2025 Jan 6;27(2):218–31. doi: 10.1038/s41556-024-01574-w (PMC11821535; doi:10.1038/s41556-024-01574-w)
Supplement: Supplementary file 19 — Numerical data from all the graphs with each panel in separate sheets. [file 41556_2024_1574_MOESM19_ESM.xlsx]

## Sheet: E Data 1A
NADH/FAD intensity
	Control	Cyanide
	1.753	1.813
	1.699	1.812
	1.722	1.875
	1.667	1.886
	1.718	1.838
	1.735	1.89
	1.772	1.771
	1.661	1.724
	1.668	1.754
	1.657	1.8
	1.735	1.752
	1.691	1.791
	1.686	1.907
	1.724	1.914
	1.665	1.831
	1.637	1.921
	1.696	1.656
	1.727	1.722
	1.692	1.767
	1.706	1.923
	1.603	1.957
	1.679	1.812
	1.69	1.861
	1.645	1.882
	1.812	1.865
	1.717	1.876
	1.653	1.907
	1.605	1.9
	1.69	1.823
	1.745	1.85
	1.731	1.854
	1.68	1.817
	1.594	1.88
	1.686	1.824
	1.726	1.811
	1.644	1.833
	1.57	1.821
	1.634	1.757
	1.527	1.772
	1.583	1.735
	1.771	1.825
	1.708	1.827
	1.691	1.814
	1.612	1.886
	1.708	1.789
	1.64	1.808
	1.663	1.818
	1.604	2.031
	1.661	1.95
	1.793	1.77
	1.729	1.789
	1.664	1.69
	1.694	1.737
	1.782	1.86
	1.682	1.713
	1.742	1.706
	1.629	1.782
	1.7	1.751
	1.66	1.881
	1.666	1.833
	1.653	1.813
	1.667	1.689
	1.766	1.807
	1.787	1.829
	1.722	1.711
	1.765	1.938
	1.691	1.774
	1.712	1.837
	1.822	1.872
	1.777	1.892
	1.811	1.939
	1.794	1.892
	1.662	1.886
	1.628	1.824
	1.703	1.774
	1.728	1.816
	1.682	1.808
	1.705	1.846
	1.646
	1.694
	1.717
	1.641
	1.579
	1.599
	1.717
	1.661
