# Supplementary material for: Metabolic rewiring in skin epidermis drives tolerance to oncogenic mutations
Source: Nat Cell Biol. 2025 Jan 6;27(2):218–31. doi: 10.1038/s41556-024-01574-w (PMC11821535; doi:10.1038/s41556-024-01574-w)
Supplement: Supplementary file 20 — Numerical data from all the graphs with each panel in separate sheets. [file 41556_2024_1574_MOESM20_ESM.xlsx]

## Sheet: E Data B
Average pH3 from 3-4 regions per mouse
	Control	Day5-Bcat	Day15-Bcat
	24.25	52.25	191.75
	46	78.5	207
	29.5	43	85.5
	70.6667	135	165.5
	39.75	97	192.5
	38.75		255.667
	33.25
	109.333

## Sheet: E Data E
Averages (dots)	Day0 -Control		Day 4-5 Bcat	Day4-5 WT		Day9-10 Bcat	Day9-10 WT
	1		0.935404	0.974242		0.919808	0.97971
	1		0.862097	0.89849		0.883068	0.92604
	1		0.909933	0.926337		0.929889	0.980889
Violin Plot	Day0 -Control		Day 4-5 βcatGOF	Day4-5 WT		Day9-10 βcatGOF	Day9-10 WT
	1.04103		0.956338	0.964278		0.932009	0.991126
	1.04015		0.982805	0.969572		0.922772	0.97727
	1.0375		0.9334	0.990745		0.921848	1.0096
	1.01015		0.924578	0.98457		0.920001	0.985583
	1.00927		0.938694	0.957221		0.932933	0.980965
	1.03397		0.92546	0.958985		0.893214	0.982812
	1.00221		0.928989	0.972219		0.933856	0.980041
	1.02868		0.914874	0.985452		0.922772	0.97727
	1.03574		0.940458	0.967807		0.890443	1.00036
	1.00839		0.931636	0.966925		0.920925	0.970804
	0.999568		0.9334	0.948398		0.937551	1.00221
	1.03839		0.9334	0.944869		0.936628	0.972652
	1.01633		0.942223	0.972219		0.935704	1.00868
	1.00927		0.931636	0.980159		0.920925	0.969881
	1.00663		0.952809	0.965161		0.905222	0.971728
	0.964278		0.928989	0.961632		0.920925	0.968033
	0.996921		0.985452	0.988981		0.936628	0.979118
	1.01545		0.926343	0.920167		0.937551	0.979118
	1.00133		0.951045	0.934283		0.930162	0.988355
	1.01457		0.981923	0.946634		0.913535	0.968957
	0.995157		0.957221	0.928989		0.905222	0.963415
	0.990745		0.966043	0.944869		0.911688	0.98466
	0.973101		0.9334	0.943987		0.907993	1.01514
	0.964278		0.94134	0.934283		0.910764	0.996668
	0.999568		0.930754	0.954574		0.903375	0.986507
	1.00221		0.931636	0.963396		0.926467	0.975423
	1.01192		0.920167	0.96869		0.904298	0.992049
	1.04456		0.929871	0.96075		0.908917	0.985583
	0.99251		0.945752	0.99251		0.922772	0.976347
	0.999568		0.955456	0.972219		0.90984	0.980965
	1.02956		0.937812	0.978394		0.944941	0.963415
	0.98457		0.923696	0.99251		0.927391	0.964338
	1.02074		0.935165	0.974865		0.921848	0.963415
	0.979276		0.9334	0.953692		0.928314	0.970804
	1.00751		0.97663	0.99251		0.929238	0.974499
	1.01104		0.930754	0.997803		0.938475	1.00036
	0.981041		0.910462	0.953692		0.927391	0.988355
	0.99251		0.918402	0.975747		0.922772	0.99482
	1.00839		0.929871	0.973101		0.939399	0.980041
	0.966043		0.931636	0.988099		0.95972	0.963415
	1.03662		0.951927	0.99251		0.91723	0.950483
	0.995157		0.951045	0.974865		0.919077	0.965262
	0.996921		0.9334	1.00045		0.920001	0.963415
	1.0031		0.994274	0.99251		0.901527	0.981889
	1.02339		0.934283	1.01633		0.916306	0.970804
	1.01457		0.928989	0.986334		0.927391	0.964338
	1.01192		0.934283	0.985452		0.923696	0.982812
	0.998685		0.923696	0.973983		0.908917	0.955102
	0.981041		0.936047	0.981041		0.918154	0.951407
	0.994274		0.924578	0.974865		0.90984	0.983736
	0.983688		0.975747	0.975747		0.913535	0.973575
	1.00221		0.944869	1.00663		0.903375	0.979118
	1.00486		0.929871	0.973101		0.903375	1.01052
	0.97663		0.904287	0.953692		0.913535	0.982812
	0.975747		0.924578	0.975747		0.900603	0.974499
	0.96869		0.921931	0.986334		0.91723	0.988355
	0.998685		0.921931	0.981041		0.913535	0.985583
	1.0278		0.947516	0.991628		0.90984	0.965262
	1.03486		0.926343	1.00574		0.896909	0.955102
	1.00133		0.962514	0.970454		0.922772	0.972652
	0.994274		0.935165	0.991628		0.93478	0.972652
	0.977512		0.922814	1.02692		0.932009	0.980041
	1.02162		0.951927	1.00398		0.945865	0.986507
	0.981923		0.936047	0.963396		0.928314	0.989278
	1.01809		0.906933	0.973983		0.904298	0.987431
	0.988981		0.904287	0.988981		0.895061	0.992049
	0.996039		0.929871	1.01545		0.888595	0.991126
	1.01545		0.905169	0.96075		0.902451	0.924309
	0.994274		0.926343			0.908917	0.934062
	1.02603		0.928107	0.879294		0.919077	0.932561
	1.02603		0.91752	0.912305		0.931085	0.943065
	1.02515		0.915756	0.895799		0.914459	0.925809
	1.00663		0.906933	0.913805		0.919077	0.926559
	1.00839		0.919285	0.901801		0.910764	0.937813
	0.987216		0.910462	0.911554		0.920925	0.931811
	0.999568		0.872526	0.924309		0.916306	0.934062
	1.04897		0.911345	0.904802		0.907069	0.931061
	0.987216		0.942223	0.920557		0.920001	0.949067
	1.02339		0.951927	0.89805		0.931085	0.932561
	0.979276		0.962514	0.944565		0.928314	0.92881
	0.981923		0.943105	0.918307		0.931085	0.930311
	0.97663		0.898111	0.907053		0.912611	0.92881
	0.966925		0.886642	0.908553		0.925543	0.935562
	0.98457		0.998685	0.915306		0.918154	0.933312
	1.01368		0.929871	0.853785		0.911688	0.931061
	0.946634		0.928989	0.86804		0.898756	0.937813
	0.943987		0.899876	0.859787		0.907993	0.92956
	0.949281		0.954574	0.876293		0.907069	0.92806
	0.994274		0.943105	0.881544		0.910764	0.92881
	0.999568		0.915756	0.883045		0.916306	0.931061
	0.961632		0.922814	0.903302		0.886748	0.912305
	0.978394		0.970454	0.89805		0.956025	0.914555
	0.959867		0.952809	0.891298		0.948636	0.914555
	0.996921		0.907816	0.855286		0.912611	0.911554
	1.0031		0.9334	0.884545		0.895061	0.912305
	0.996039		0.916638	0.926559		0.91723	0.903302
	0.980159		0.939576	0.910804		0.910764	0.92731
	0.98457		0.912227	0.907803		0.922772	0.941564
	0.978394		0.943105			0.926467	0.946066
	0.995157		0.944869	0.946399		0.93478	0.913805
	0.972219		0.958985	0.968647		0.932009	0.900301
	0.994274		0.937812	0.937842		0.925543	0.904052
	1.00574		0.937812	0.961802		0.933856	0.902551
	0.998685		0.928989	0.937842		0.914459	0.92956
	1.00839		0.959867	0.912171		0.953254	0.926559
	1.01545		0.961632	0.96009		0.931085	0.940814
	0.998685		0.965161	0.933564		0.928314	0.913055
	1.00751		0.913991	0.977204		0.939399	0.916056
	1.02868		0.943105	0.953245		0.91723	0.925059
	1.00927		0.954574	0.943832		0.929238	0.92731
	1.01721		0.902522	0.945544		0.930162	0.935562
	0.977512		0.951927	0.931852		0.940322	0.914555
	0.98457		0.921049	0.956668		0.932009	0.922808
	1.02339		0.916638	0.957523		0.944017	0.922808
	1.02074		0.926343	0.943832		0.907069	0.907803
	1.00398		0.943105	0.968647		0.912611	0.923558
	0.982805		0.947516	0.976349		0.907069	0.941564
	0.999568		0.951045	0.948966		0.898756	0.937063
	0.969572			0.950678		0.910764	0.919807
	1.02956		0.849284	0.96608		0.891366	1.02598
	1.00663		0.863538	0.969503		0.922772	0.992607
	0.993392		0.880044	0.948111		0.902451	0.995174
	0.983688		0.855286	0.939554		0.905222	0.994318
	0.969572		0.862788	0.933564		0.907993	1.00287
	0.974865		0.849284	0.943832		0.932933	1.02427
	0.979276		0.845532	0.958379		0.929238	1.00031
	0.956338		0.843282	0.920728		0.936628	0.994318
	0.966043		0.832778	0.938698		0.946788	1.01657
	0.98457		0.83728	0.91645		0.90984	0.986617
	0.97663		0.873292	0.933564		0.891298	1.01828
	1.01633		0.853785	0.959235		0.904052	1.00287
	1.01898		0.853035	0.968647		0.892798	0.979771
	1.0128		0.821524	0.935275		0.873292	0.954956
	1.02868		0.851534	0.933564		0.871041	0.97207
	1.02251		0.852285	0.926718		0.878543	0.989184
	1.01809		0.877043	0.926718		0.870291	1.00202
	0.967807		0.89955	0.927574		0.871041	0.966936
	0.987216		0.862788	0.918161		0.886046	0.960946
	1.00574		0.872541	0.908749		0.888297	0.988328
	1.01192		0.877043	0.896769		0.874042	0.992607
	0.986334		0.862038	0.902759		0.879294	0.992607
	1.01104		0.86879	0.896769		0.874792	0.979771
	1.01809		0.864289	0.893346		0.913055	1.00459
	1.04191		0.856036	0.905326		0.889797	1.00116
	0.985452		0.86954	0.913027		0.885296	0.971214
	0.988099		0.886796	0.932708		0.862788	0.988328
	1.01104		0.874042	0.924151		0.886046	0.976349
	1.0128		0.854535	0.927574		0.874042	1.00544
	1.04721		0.853035	0.940409		0.884545	0.97806
	0.977512		0.861288	0.919017		0.913055	0.945544
	1.01959		0.859037	0.948111		0.874792	1.0063
	1.01059		0.842531	0.926718		0.877793	0.954956
	0.997083		0.840281	0.918161		0.878543	0.970359
	0.975326		0.847033	0.92244		0.876293	0.949822
	1.02409		0.844782	0.91046		0.89805	0.957523
	1.00834		0.852285	0.92843		0.86804	0.935275
	0.995583		0.86879	0.920728		0.871791	0.955812
	1.02709		0.848533	0.92244		0.852285	0.939554
	1.01284		0.850784	0.919873		0.887546	0.938698
	1.02109		0.854535	0.925863		0.884545	0.958379
	1.01884		0.847783	0.931852		0.860537	1.00116
	1.02934		0.83803	0.933564		0.852285	0.974637
	1.02634		0.874792	0.955812		0.875542	1.01571
	1.04135		0.880044	0.963513		0.866539	0.979771
	1.00384		0.8988	0.969503		0.876293	0.99603
	1.02484		0.870291	0.965225		0.871791	0.982338
	1.00459		0.880044	0.959235		0.862788	0.99603
	0.98808		0.86729	0.962657		0.889047	1.03454
	0.982078		0.909304	0.900192		0.886046	1.04309
	0.979827		0.904052	0.894202		0.86879	0.987473
	0.991081		0.844782	0.897625		0.917556	0.966936
	0.997833		0.852285	0.896769		0.895049	0.960946
	1.03535		0.856036	0.908749		0.86804	0.982338
	1.0346		0.850034	0.89848		0.886046	0.977204
	0.98733		0.857536	0.889068		0.871041	1.00544
	0.982078		0.871791	0.896769		0.890547	0.97207
	0.982828		0.886796	0.908749		0.894299	0.973781
	0.992582		0.889797	0.897625		0.893548	0.972926
	0.997083		0.863538	0.899336		0.894299	0.976349
	0.963322		0.865789	0.901903		0.904052	0.957523
	0.972325		0.841781	0.923295		0.885296	0.951533
	0.95882		0.866539	0.90447		0.905552	0.981483
	0.961071		0.852285	0.917306		0.887546	0.980627
	0.955069		0.828277	0.879655		0.903302	1.00544
	0.979077		0.821524	0.884789		0.906303	0.982338
	0.970074		0.835779	0.873665		0.896549	0.959235
	0.955819		0.855286	0.901903		0.877793	0.993462
	0.960321		0.854535	0.921584		0.895799	0.99004
	0.984329		0.848533	0.893346		0.884545	0.97207
	0.997833		0.891298	0.90447		0.889797	0.956668
	0.994082		0.8988	0.89249		0.854535	1.00373
	0.998584		0.89805	0.903614		0.904802	0.962657
	0.993332		0.889797	0.871098		0.862788	1.05336
	0.970824		0.875542	0.92244		0.872541	1.0063
	0.971575		0.820024	0.891635		0.89805	0.993462
	1.0376		0.835029	0.900192		0.942121	0.973781
	1.01959		0.811021	0.925863		0.92244	0.981483
	1.05035		0.86879	0.902759		0.92843	0.961802
	1.00909		0.852285	0.895913		0.936987	0.991751
	0.994082		0.875542	0.937842		0.913883	0.973781
	0.971575		0.858287			0.925007	0.982338
	0.976826		0.889047			0.930141	0.976349
	0.973825		0.881544			0.920728	0.981483
	0.982828		0.860537			0.962657	1.01828
	0.961821		0.849284			0.972926	1.00801
	0.976826		0.874042			0.950678	0.989184
	0.953568		0.884545			0.944688	1.01999
	1.00233		0.866539			0.911316	0.966936
	0.975326		0.861288			0.908749	0.983194
	1.00534		0.887546			0.913027	0.960946
	0.981328		0.888297			0.907037	0.970359
	0.955069		0.881544			0.92244	0.966936
	0.978327		0.883795			0.933564	0.980627
	0.983579		0.874792			0.942121	0.960946
	0.997833		0.842531			0.930997	0.971214
	0.993332		0.841031			0.936987	0.944688
	1.0406		0.86954			0.905326	0.970359
	1.00984		0.859037			0.956668	0.959235
	1.02109		0.872541			0.961802	0.953245
	1.02709		0.844032			0.958379	0.937842
	0.994832					0.918161	0.957523
	1.04285		0.879655			0.954956	0.948966
	0.994082		0.878799			0.939554	0.948111
	1.01809		0.886501			0.965225	0.979771
	1.02259		0.905326			0.944688	0.934419
	1.00158		0.901047			0.91046	0.986617
	0.982078		0.878799			0.895913	0.976349
	0.972325		0.877088			0.89848
	1.00384		0.882222			0.911316
	0.979077		0.881366			0.918161
	0.991081		0.89249			0.918161
	0.989581		0.884789			0.924151
	0.961071		0.895058			0.925863
	0.981328		0.894202			0.913883
	1.00309		0.883933			0.9541
	1.02034		0.895913			0.964369
	1.00759		0.900192			0.875377
	0.990331		0.900192			0.86083
	1.01059		0.927574			0.879655
	0.997833		0.889923			0.868531
	1.00534		0.89848			0.896769
	1.00384		0.925863			0.919017
	1.01359		0.917306			0.932708
	1.0571		0.919017			0.920728
	1.00384		0.915594			0.959235
	1.00459		0.923295			0.921584
	1.01284		0.913027			0.956668
	1.00834		0.925007			0.937842
	0.968574		0.929285			0.930141
	0.979827		0.921584			0.930997
	0.997083		0.907037			0.953245
	1.00008		0.921584			0.951533
	1.00609		0.923295			0.942121
	0.985829		0.914738			0.936987
	0.95732		0.923295			0.936131
	0.98658		0.907037			0.925007
	0.985829		0.911316			0.932708
	1.00459		0.907893			0.920728
	0.996333		0.930997			0.907893
	0.98883		0.908749			0.934419
	0.997083		0.911316			0.933564
	1.00384		0.897625			0.92843
	1.02109		0.900192			0.950678
	0.985079		0.877944			0.901903
	0.970824		0.884789			0.925863
	1.04135		0.914738			0.924151
	1.03235		0.896769			0.940409
	1.0361		0.887356			0.926718
	1.01734		0.907893			0.966936
	0.98808		0.895913			0.944688
	0.978327		0.89249			0.970359
	0.955069		0.913027			0.948966
	0.973075		0.907893			0.941265
	1.0451		0.902759
	1.06611		0.907893
	1.05335		0.884789
	1.03009		0.89848
	1.0616		0.888212
	1.02334		0.882222
	0.991831		0.873665
	1.00609		0.912171
	1.01959		0.911316
	0.968574		0.906182
	1.01434		0.937842
	0.994832		0.927574
	0.983579		0.956668
	0.98883		0.930997
	0.992582		0.943832
	1.04285		0.925007
	0.991831		0.919873
	1.02934		0.92843
	1.0556		0.939554
	1.05335		0.963513
	0.974637		0.951533
	0.980627		0.893346
	0.958379		0.893346
	0.971214		0.969503
	0.964369		0.92244
	0.966936		0.937842
	0.977204		0.919873
	0.97806		0.914738
	0.954956		0.901047
	0.9541		0.929285
	0.955812		0.929285
	0.97207		0.919017
	0.970359		0.895913
	0.96608		0.91645
	0.966936		0.915594
	0.972926		0.912171
	0.959235		0.901047
	0.950678		0.913883
	0.967792		0.942976
	0.954956		0.936131
	0.96608		0.945544
	1.00715		0.942976
	0.966936		0.897625
	0.948966		0.925007
	0.951533		0.926718
	0.977204		0.888212
	0.962657		0.913883
	1.01828		0.913883
	0.982338		0.907893
	0.996885		0.870242
	0.990895		0.884789
	0.991751		0.89249
	1.01657
	0.973781
	0.976349
	1.02855
	1.00116
	1.00544
	1.02512
	1.01571
	1.00801
	1.04224
	0.970359
	1.00287
	1.01229
	1.02427
	1.01999
	1.01657
	0.982338
	1.01229
	1.01058
	1.0217
	0.981483
	1.01229
	1.02427
	1.00031
	1.04138
	1.01828
	1.05849
	1.02598
	0.983194
	1.04823
	1.03026
	1.02769
	1.03454
	1.01229
	0.988328
	1.02341
	1.02256
	0.992607
	1.014
	1.05251
	1.04652
	1.07048
	1.01999
	0.994318
	1.02855
	0.990895
	1.04652
	1.01143
	1.01913
	1.02341
	1.04994
	1.06106
	0.984906
	1.01657
