# Supplementary material for: Metabolic rewiring in skin epidermis drives tolerance to oncogenic mutations
Source: Nat Cell Biol. 2025 Jan 6;27(2):218–31. doi: 10.1038/s41556-024-01574-w (PMC11821535; doi:10.1038/s41556-024-01574-w)
Supplement: Supplementary file 21 — Numerical data from all the graphs with each panel in separate sheets. [file 41556_2024_1574_MOESM21_ESM.xlsx]

## Sheet: EData 3A
Above
	Control	βcatGOF
	83.1213	11.3864
	80.7172	15.9734
	84.7421	18.3475
	78.9495	38.2721
	72.7002	30.9444
	76.0086	20.1393
	82.5085

## Sheet: EData3B
Below
	Control	βcatGOF
	1.63903	11.3833
	1.55135	17.0634
	1.69112	23.8564
	0.911247	6.98915
	1.35139	17.9395
	0.604651	19.4886
	0.79509
