# Supplementary material for: Metabolic rewiring in skin epidermis drives tolerance to oncogenic mutations
Source: Nat Cell Biol. 2025 Jan 6;27(2):218–31. doi: 10.1038/s41556-024-01574-w (PMC11821535; doi:10.1038/s41556-024-01574-w)
Supplement: Supplementary file 22 — Numerical data from all the graphs with each panel in separate sheets. [file 41556_2024_1574_MOESM22_ESM.xlsx]

## Sheet: E Data 4B
	Control /Day0	HrasG12V Day4-5	WT neighbors Day4-5	HrasG12V Day10-13	WT neighbors Day10-13
Averages (dots)	1	0.928313	1.00739	0.987304	0.968944
	1	0.883499	0.908705	0.884454	0.884032
	1.0039	0.939617	0.9778	0.948866	0.95088
	Control /Day0	HrasG12V Day4-5	WT neighbors Day4-5	HrasG12V Day10-13	WT neighbors Day10-13
Violin Plot	1.00568	0.917764	1.00568	0.902406	0.910969
	1.04876	0.92255	1.04876	0.905868	0.960247
	1.06872	0.916023	1.06872	0.955007	0.926602
	1.03868	0.905429	1.03868	0.92587	0.968846
	1.0752	0.927369	1.0752	0.918015	0.924675
	1.01854	0.904633	1.01854	0.962331	0.92663
	1.03142	0.90526	1.03142	0.982868	0.958523
	0.994445	0.926249	0.994445	0.975194	0.959761
	1.03312	0.916488	1.03312	0.994959	0.934897
	1.05824	0.909922	1.05824	0.988059	0.951029
	0.998724	0.916081	0.998724	0.951237	0.950044
	1.01276	0.889225	1.01276	0.951858	0.996349
	1.03171	0.914419	1.03171	0.941408	1.0681
	1.03157	0.947301	1.03157	0.916094	1.03796
	0.983094	0.900472	0.983094	0.896777	1.04678
	0.98126	0.909818	0.98126	0.933346	1.05176
	0.977154	0.929196	0.977154	0.953434	1.07136
	1.05466	0.922417	1.05466	0.896845	1.13308
	0.99082	0.927501	0.99082	0.997354	0.914733
	1.00653	0.930232	1.00653	0.98258	0.930226
	0.996891	0.920236	0.996891	1.02063	0.991219
	1.0331	0.950033	1.0331	1.00562	0.932707
	0.975892	0.948843	0.975892	1.01333	0.923077
	0.999168	0.960024	0.999168	1.01304	0.947029
	1.01595	0.923835	1.01595	1.02023	0.924416
	0.951602	0.93947	0.951602	1.01799	0.94198
	0.993434	0.941648	0.993434	1.08082	0.944955
	0.984597	0.922864	0.984597	1.08241	0.963692
	0.963647	0.913998	0.963647	1.03523	0.961699
	0.960728	0.867027	0.960728	1.05131	0.968888
	1.00416	0.921192	1.00416	1.03474	0.937206
	1.02073	0.951215	1.02073	1.04227	0.924138
	1.0206	0.928572	1.0206	0.982733	0.985385
	1.05329	0.906456	1.05329	1.00985	1.00939
	0.981158	0.917784	0.981158	1.00606	1.00986
	0.983413	0.951946	0.983413	0.952601	0.968632
	0.948343	0.966569	0.948343	0.957225	0.967857
	1.00918	0.944181	1.00918	0.936731	0.941215
	1.00293	0.960398	1.00293	0.981994	0.930739
	1.00185	0.971179	1.00185	0.954321	0.961117
	0.982448	0.970521	0.982448	0.944112	0.869968
	1.03235	0.961428	1.03235	0.987828	0.880455
	0.984547	0.942264	0.984547	1.051	0.865473
	1.00765	0.963991	1.00765	1.05481	0.86847
	1.02195	0.947728	1.02195	1.03156	0.896436
	1.00577	0.967426	1.00577	1.02942	0.832013
	0.989171	0.957221	0.989171	1.03495	0.921906
	0.989035	0.897995	0.989035	1.00604	0.906425
	0.955495	0.901717	0.88495	0.956233	0.877958
	0.974843	0.878761	0.911918	0.979107	0.877459
	0.967456	0.929712	0.860479	0.937534	0.880955
	0.996667	0.907677	0.876959	0.961892	0.833012
	1.00121	0.804545	0.878458	1.02373	0.841502
	0.982395	0.795556	0.869468	1.06309	0.897435
	0.988044	0.823523	0.897935	1.07129	0.90992
	0.945621	0.827019	0.883452	0.980868	0.886948
	0.959871	0.78357	0.917411	1.00621	0.925901
	1.00399	0.906924	0.966353	1.0133	0.911918
	0.977418	0.861478	0.967352	0.907423	0.900432
	1.02065	0.872964	0.93589	0.907923	0.916912
	1.00529	0.883951	0.940884	0.90143	0.93539
	0.987513	0.888945	0.892941	0.936888	0.891442
	1.01151	0.86847	0.879457	0.881454	0.865473
	1.0407	0.896436	0.905426	0.90143	0.886948
	1.05092	0.83401	0.922905	0.913416	0.873464
	0.92143	0.873464	0.98583	0.889445	0.854986
	0.932179	0.88495	0.946377	0.861977	0.906425
	0.922097	0.873963	0.922905	0.778077	0.903927
	1.0108	0.810538	0.893939	0.791561	0.937388
	0.975842	0.895937	0.888945	0.807042	0.86797
	1.00131	0.88495	0.894439	0.788564	0.95237
	1.02029	0.872964	0.937388	0.811038	0.854986
	1.02578	0.892941	0.934891	0.796555	0.954368
	1.00181	0.888446	0.865473	0.814534	0.80105
	0.979837	0.922905	0.892441	0.910919	0.883452
	0.992822	0.891942	0.931894	0.903927	0.896936
	1.03627	0.906425	0.865473	0.892941	0.870967
	0.96935	0.866472	0.908922	0.93589	0.904427
	0.976342	0.891942	0.992956	0.902929	0.7586
	0.970848	0.871466	0.942349	0.895438	0.823523
	0.97784	0.854986	0.939242	0.872964	0.851989
	1.02329	0.850491	0.959486	0.907423	0.785568
	1.05874	0.846995	0.954924	0.87646	0.835509
	1.01729	0.843999	0.962168	0.894938	0.85948
	0.982834	0.853487	0.979121	0.866971	0.827518
	0.984332	0.875461	0.958333	0.898434	0.829016
	0.969849	0.886948	0.977948	0.886448	0.956865
	1.02179	0.923904	0.939754	0.900931	0.911419
	1.05025	0.925402	0.932191	0.88495	0.900432
	1.06723	0.908922	0.955215	0.843999	0.903428
	1.02129	0.871466	0.953409	0.896936	0.971847
	1.01929	0.908422	0.942479	0.886948	0.803047
	0.932394	0.902929	0.967132	0.881454	0.925901
	1.00531	0.90193	1.02262	0.93539	0.920408
	1.0118	0.828018	0.986926	0.951371	0.904926
	0.999314	0.843499	0.988273	0.924903	0.992822
	1.02678	0.827518	0.956346	0.862477	0.975077
	0.984831	0.856484	0.949366	0.912917	0.856493
	1.05125	0.843499	0.952064	0.915414	0.855244
	1.0108	0.861478	0.956529	0.78407	0.863297
	1.00181	0.889944	0.967295	0.765092	0.861228
	0.9274	0.858481	0.928887	0.883951	0.869233
	1.03577	0.91841	0.833728	0.903927	0.860028
	0.981835	0.906425	0.888132	0.860978	0.912404
	0.983833	0.903927	0.964335	0.854986	0.900983
	0.972346	0.860479	0.959116	0.858481	0.87638
	0.981835	0.839005	0.94169	0.874962	0.861336
	0.966853	0.869968	0.977373	0.895937	0.960155
	1.02179	0.910919	0.975785	0.824522	0.95159
	1.08421	0.888945	1.07149	0.847494	0.962763
	1.04576	0.892941	1.03935	0.835009	0.926522
	1.05175	0.899932	1.03226	0.872465	0.94724
	1.02728	0.872964	1.03038	0.852988	0.964278
	0.96935	0.898434	1.01581	0.854986	0.948387
	0.991823	0.82602	0.988352	0.883951	0.994711
	0.954368	0.848493	0.992189	0.895937	0.975813
	1.0098	0.8425	1.01396	0.861977	0.965233
	1.06624	0.951371	0.970291	0.862976	1.00402
	0.987329	0.829516	1.05564	0.873464	1.00796
	1.06324	0.830515	0.999381	0.844498	1.02621
	1.01629	0.878458	1.00363	0.853987	1.0208
	1.02129	0.908422	1.0142	0.915414	0.95402
	1.05275	0.890943	0.961503	0.837506	0.939505
	0.970349	0.888945	0.996307	0.928898	0.899999
	1.02329	0.887447	0.972983	0.914914	0.971665
	1.00081	0.924403	1.03642	0.869468	0.954247
	1.04526	0.90143	1.0192	0.892441	0.949746
	0.973845	0.907923	1.03945	0.87646	0.9509
	0.979338	0.920408	1.00984	0.869468	0.938856
	0.970848	0.891442		0.919409	0.930726
	1.03228	0.790562		0.915414	0.966859
	1.00381	0.826519		0.944879	0.947818
	1.00431	0.826519		0.940884	0.9671
	1.00481	0.817031		0.869468	0.946479
	1.00331	0.832013		0.857982	0.974133
	1.0153	0.843499		0.917411	0.975794
	1.0118	0.853487		0.911419	0.98346
	0.987828	0.864974		0.902429	0.974356
	1.0158	0.866971		0.888446	1.00258
	0.957863	0.929397		0.910919	0.957999
	1.02928	0.906924		0.881954	0.961689
	0.98583	0.907423		0.919909	0.956394
	0.963357	0.933393		0.913916	0.941983
	1.00631	0.917911		0.890443	0.973813
	0.961859	0.954368		0.872465	0.923272
	0.988327	0.981336		0.861478	0.965951
	0.948375	0.938387		0.879457	0.984472
	0.959362	0.903428		0.902929	0.977669
	0.980337	0.941383		0.916413	0.993797
	0.928398	0.905426		0.916413	1.00887
	0.964855	0.890943		0.939385	1.02882
	1.03977	0.877958		0.865473	0.998939
	0.955866	0.942382		0.904926
	0.93589	0.913416		0.865973
	1.03927	0.838006		0.889445
	1.02578	0.838006		0.815532
	1.00431	0.862477		0.882952
	0.970349	0.885949		0.889944
	1.02029	0.89344		0.879457
	1.02578	0.866971		0.880455
	1.0133	0.875461		0.940884
	1.02079	0.881954		0.885449
	0.925402	0.871965		0.907423
	0.943381	0.875961		0.887447
	1.03327	0.93539		0.93539
	0.955366	0.896436		0.889944
	1.07073	0.879956		0.882952
	1.0143	0.868969		0.905426
	1.02528	0.866971		0.896936
	1.06524	0.877958		0.86847
	0.957863	0.877958		0.90992
	0.952869	0.894938		0.878957
	0.978339	0.848993		0.893939
	1.01629	0.907923		0.838505
	0.964356	0.882453		0.861977
	1.04027	0.889445		0.891942
	1.02428	0.908922		0.848493
	1.02928	0.908422		0.856983
	1.0088	0.895438		0.955366
	1.0108	0.905925		0.930396
	1.00531	0.912917		0.904926
	1.00181	0.932893		0.869968
	0.937388	0.933892		0.857982
	0.956365	0.862477		0.897435
	0.974843	0.872465		0.893939
	0.946877	0.904926		0.836507
	0.965338	0.917411		0.916912
	0.993295	0.915414		0.898434
	0.972731	0.906425		0.894439
	0.967864	0.938387		0.869968
	1.01302	0.912417		0.947376
	0.978758	0.922905		0.90143
	0.934775	0.906924		0.869968
	0.917827	0.919909		0.874462
	0.972958	0.948874		0.865473
	0.997256	0.908422		0.939385
	0.930039	0.920907		0.871466
	0.951767	0.939385		0.880955
	0.995793	0.939385		0.887946
	0.95905	0.929397		0.917911
	0.935864	0.943381		0.949873
	0.924226	0.892941		0.961359
	0.970374	0.876959		0.897935
	1.01215	0.873464		0.873464
	0.985538	0.815033		0.876959
	0.990835	0.855485		0.873464
	1.01551	0.847494		0.913416
	0.978024	0.882453		0.89344
	1.00568	0.844498		0.870467
	1.04412	0.871466		0.875961
	0.968666	0.893939		0.959861
	1.00421	0.922634		0.871466
	1.00052	0.934834		0.895937
	1.04856	0.90785		0.871965
	1.0136	0.895465		0.813035
	1.06246	0.908004		0.850491
	1.0469	0.913257		0.844402
	0.99527	0.926567		0.860189
	1.00062	0.917118		0.867133
	1.05961	0.938749		0.869187
	0.992031	0.917773		0.879847
	0.986154	0.904101		0.865119
	1.00894	0.895263		0.88151
	1.02435	0.934278		0.920478
	0.999941	0.920256		0.944853
	1.00418	0.888644		0.985875
	0.987312	0.872064		0.976087
	1.01713	0.883681		0.969505
	0.952023	0.914437		0.874545
	0.997458	0.907827		0.849977
	1.00438	0.947306		0.90012
	0.982443	0.887638		0.87007
	1.01623	0.885486		0.863349
	1.03987	0.892629		0.8618
	1.04178	0.892184		0.860945
	1.00406	0.920343		0.985414
	1.08095	0.988549		0.975749
	1.01679	0.921958		0.950759
	0.999525	0.932697		0.947672
	0.968948	0.923331		0.965319
	1.08788	0.970246		0.930169
	0.938093	0.979437		0.916946
	0.93933	0.92408		0.944431
	0.932983	0.953874		0.86243
	0.917569	0.973576		0.886858
	0.944716	0.946536		0.887321
	0.984576	0.956788		0.923574
	0.984048	0.95602		0.958937
	0.931887	1.00709		0.96476
	0.922416	1.0056		0.947375
	0.952374	0.984822		0.942216
	0.988253	0.867963		0.985104
	0.980103	0.875849		0.996394
	0.957958	0.90092		1.03122
	1.03023	0.912496		0.995615
	0.962425	0.893462		0.9886
	0.991517	0.944882		0.970667
	1.00745	0.879209		0.953217
	0.991292	0.910255		0.964927
	0.941974	0.876646		0.970796
	1.02986	0.883516		0.981004
	1.08026	0.95644		0.98447
	1.05044	0.928606		0.973857
	1.05404	0.94349		1.02241
	1.09644	0.950602		1.00759
	1.02069	0.89465		0.981503
	1.00597	0.9238		1.02522
	1.02401	0.933982		1.01746
	1.08462	1.01358		0.954931
	1.04563	0.942131		0.990246
	1.0182	0.921747		0.929039
	0.985655	0.899291		0.938642
	1.0743	0.9434		0.950027
	1.05013	0.950167		0.989049
	1.07624	0.930182		0.968323
	1.01196	0.910057		0.984652
	1.00066	0.876286		0.919591
	1.1086	0.86623		0.930414
	1.07995	0.893773		0.962829
	1.09918	0.903798		0.978044
	1.05844	0.950246		0.960544
	0.90561	1.00751		0.995407
	0.952998	0.963953		0.966552
	0.967764	1.02175		0.975961
	0.992532	0.971436		0.982763
	1.05471	0.948151		0.958665
	1.01476	0.974083		0.957572
	0.940502	0.968168		0.919205
	0.950288	1.034		0.84478
	1.01869	0.996727		0.869502
	1.01465	1.05593		0.868226
	0.917793	1.07664		0.867618
	0.932104	0.984592		0.863003
	0.953361	0.983322		0.937484
	0.983654	0.967103		0.934901
	1.02895	0.953711		0.922094
	1.00383	0.939883		0.895956
	0.992899	0.974704		0.929788
	1.01078	0.951611		0.90159
	1.06008	1.06249		0.882622
	1.01383	0.98728		0.878013
	0.958486	0.961142		0.928045
	1.07107	0.964453		0.914793
	1.0918	0.937436		0.871525
	1.04578	0.981398		0.878504
	1.16327	0.929807		0.885057
	1.0949	0.948632		0.981141
	1.03212	0.998963		1.01005
	1.11045	0.952981		0.990001
	1.01788	0.950515		0.987044
	1.04831	0.861918		1.0221
	1.11199	0.870329		0.994791
	0.990357	0.874124		1.03668
	1.04106	0.961201		1.03353
	0.957498	0.996744		0.972916
	0.890083	1.01649		0.94158
	0.996333			0.977494
				1.00036
				1.00065
				1.02214
				1.02243
				1.01342
				1.01241
				1.0238
				1.00997
				1.03538
				1.02183
				0.956866
				1.01061
				0.960102
				0.919476
				0.894144
				0.993676
				1.04304
				0.932943
				0.969505
				0.888347
				0.925615
				0.900914
				0.882193
				0.950979
				0.981169
				0.99317
				1.01175
				0.874286
				1.0357
				0.996333
