# Supplementary material for: Metabolic rewiring in skin epidermis drives tolerance to oncogenic mutations
Source: Nat Cell Biol. 2025 Jan 6;27(2):218–31. doi: 10.1038/s41556-024-01574-w (PMC11821535; doi:10.1038/s41556-024-01574-w)
Supplement: Supplementary file 23 — Numerical data from all the graphs with each panel in separate sheets. [file 41556_2024_1574_MOESM23_ESM.xlsx]

## Sheet: EData6B
13C2 Glutamate/ 13C3 Alanine
	Control	βcatGOF	HrasG12V
	76.605	92.7	84.4347
	84.488	88.4	90.8446
	82.2535	91.3	96.813
	76.605	99.4	82.4
	84.985	82.7419	79.8
	87.5075	95.9474
	65.6212	87.4678
	77.9303
	83.4615
	67.2
	74.7851
	76.1111
	73.1263

## Sheet: EData6C
13C3Lactate/ 13C3Pyruvate
	Control	βcatGOF	HrasG12V
	66.4062	65.3226	89.3617
	85.8268	62.6794	87.6471
	84.8276	67.1958	111.189
	79.1045	54.4118	119.847
	101.98	62.2378	104.762
	77.9412	53.7234
	71.4286	61.3924
	69.4656

## Sheet: EData6D
Glutamine C4C5 Enrichment
	Control	βcatGOF	HrasG12V
	8.52	9.73	15.06
	5.12	8.06	12.96
	6.59	9.76	18.17
	8.31	9.16	13.85
	7.13	9.96	14.52
	9.12	8.07
	10.41
	9.73

## Sheet: EData6E
Glutamine/Gutamate
	Control	βcatGOF	HrasG12V
	96.3801	97.1368	97.4127
	94.1176	94.4972	91.9801
	89.2954	96.8787	98.0572
	95.7373	94.8343	97.0568
	91.06	92.0091	94.5928
	95.0991	95.7802
	96.1219
	93.021

## Sheet: EData6F
13C2Malate/ 13C2Glutamate
	Control	βcatGOF	HrasG12V
	87.7828	95.6522	90.815
	87.8676	87.7828	97.0901
	96.477	92.315	96.3842
	92.6267	97.1188	97.8276
	96.5517	98.8304	98.3713
	95.2033	94.6347
	96.1219	90.7753
	97.8012

## Sheet: EData6G
VPDH/ VCS
	90 min	120min
	71.9	83.3
	75.4	82.2
	82.7	76.8
	86.4	79.5
	78.8	82.6
	80
	82.5

## Sheet: EData6H
13CO2/ 13C6Glucose
	90 min	120min
	44	38.7
	35.6	37.9
	37.8	38
	41.7	41.9
	37.5	37.1
	36.3
	42

## Sheet: EData6I
13C3 -Pyruvate/ 13C6glucose
	90 min	120min
	52.3	55.3
	45.2	51.6
	51.1	50.32
	51.9	49.45
	49.28	50.84
	50.65
	56.41

## Sheet: EData6J
13C3Lactate/ 13C6glucose
	90 min	120min
	52.74	46.08
	47.45	44.29
	51.1	51.14
	51.72	47.75
	45.17	48.32
	46.27
	46.27
