# Supplementary material for: Metabolic rewiring in skin epidermis drives tolerance to oncogenic mutations
Source: Nat Cell Biol. 2025 Jan 6;27(2):218–31. doi: 10.1038/s41556-024-01574-w (PMC11821535; doi:10.1038/s41556-024-01574-w)
Supplement: Supplementary file 24 — Numerical data from all the graphs with each panel in separate sheets. [file 41556_2024_1574_MOESM24_ESM.xlsx]

## Sheet: E Data 7B
Average pH3 from 3-4 regions per mouse
	WT	WT + Metformin
	39.6667	30
	35.3333	65.3333
	49.3333	34.3333

## Sheet: E Data 7F
	Day5	Day5
Average (dots)	WT neighbors	βcatGOF
	1	0.99595
	1	1.00119
	1	0.962284
Violin plots
	WT neighbors	βcatGOF
	1.02741	1.01712
	1.09494	1.06771
	1.01755	1.10631
	1.12067	0.971021
	1.00361	1.02462
	0.968233	1.02998
	0.891692	0.963517
	0.986029	1.02226
	1.08358	0.969091
	1.03748	1.13504
	0.984314	1.17577
	1.06321	1.17084
	0.997392	1.12475
	0.940361	0.980026
	0.976595	1.03427
	0.891692	1.11274
	1.02634	1.07179
	1.08208	1.08165
	1.01176	1.10395
	0.976381	1.03577
	0.965446	1.03041
	0.996534	0.9856
	0.995462	0.923853
	0.901126	0.929213
	0.949366	0.97831
	0.925353	0.996106
	0.962016	0.990531
	1.04778	0.917206
	0.97145	0.929641
	0.99825	0.903056
	1.13761	0.913561
	1.00768	0.910131
	0.993962	0.933286
	0.975523	1.00983
	0.997606	1.04285
	1.11145	1.08444
	1.08337	1.09966
	0.98367	0.995462
	1.07886	0.978739
	0.974237	0.932214
	0.933501	1.06686
	0.992461	0.906486
	0.994819	0.97295
	1.00168	0.951296
	0.963945	0.942291
	0.981955	0.939718
	0.857603	1.07222
	1.01776	0.907558
	1.04113	0.960944
	1.01669	0.984742
	1.1702	0.914419
	1.02634	0.917421
	1.03856	1.06086
	1.14361	1.01947
	1.19293	1.07372
	0.966733	1.11553
	0.930928	1.03127
	1.02205	0.935001
	1.07393	0.873897
	0.897267	1.06621
	0.986458	1.1018
	0.993533	0.931571
	0.952368	0.883331
	1.0958	0.918921
	0.7727	0.900054
	0.89598	1.01862
	0.801001	0.952797
	0.986043	0.900054
	0.908936	0.950224
	1.06808	0.945078
	0.996169	0.956441
	0.965274	0.927497
	0.91958	0.99975
	0.873108	1.0928
	0.98163	1.03384
	0.941129	1.04349
	0.982409	0.934144
	0.99513	1.11403
	0.939571	1.07286
	0.968908	0.899196
	0.966053	0.922781
	0.947879	0.92471
	1.01512	0.978525
	0.992794	0.963517
	0.936715	1.07693
	0.969428	0.964589
	1.00448	1.06193
	1.07146	0.904128
	1.06211	0.914633
	1.0307	1.0332
	0.994611	0.951296
	1.05017	1.13118
	1.06159	1.0645
	0.974101	1.08551
	0.886349	1.14511
	0.97488	1.11681
	0.938273	0.969949
	1.04576	0.940576
	1.00941	0.84967
	0.946321	0.951081
	1.0024	0.813222
	1.02602	0.851385
	1.02577	1.08337
	0.991236	1.04128
	1.02161	0.980547
	1.03485	1.04448
	1.08081	0.977883
	1.16908	1.12626
	0.950995	1.10521
	0.963456	1.01091
	0.881676	1.11054
	1.03953	1.08763
	1.16207	1.0277
	0.973582	1.20191
	0.972284	1.01811
	0.936975	0.956839
	1.08262	0.908357
	1.00785	0.952843
	0.950475	1.03808
	0.903743	0.989071
	0.904782	0.94645
	0.980072	0.969625
	1.16622	0.958171
	1.15454	0.909956
	0.897512	1.1212
	0.929186	1.1172
	0.943985	1.03782
	0.989419	1.06978
	1.12909	0.998128
	0.999284	1.05247
	0.987342	1.04608
	1.1683	0.962433
	1.03589	1.05966
	1.00863	1.1196
	1.03381	0.997861
	1.16544	0.898768
	0.925292	1.15875
	1.05543	1.01304
	1.06048	1.0538
	0.891887	1.00292
	0.920789	0.944319
	1.01785	0.948581
	0.953786	1.05034
	0.941984	1.07058
	1.05856	0.966428
	0.964866	0.878789
	0.86178	0.945384
	0.938372	0.982678
	1.00075	0.947782
	1.00075	1.03622
	1.06386	0.954441
	1.01761	0.946983
	0.991601	0.95231
	0.935722	1.0213
	0.924884	0.949913
	0.89574	0.993066
	0.918622	0.951511
	0.92103	0.94938
	1.05326	0.901698
	0.973055	0.954974
	0.943911	0.937393
	1.01063	1.08603
	0.920789	0.882785
	0.944634	0.898501
	1.12817	0.899301
	1.06121	0.979215
	0.984616	0.981346
	1.04724	0.933397
	1.01135	0.937127
	1.00388	1.01225
	1.02701	0.935262
	0.961494	1.01598
	1.15779	0.988804
	1.17345	1.12386
	1.11082	1.06685
	1.05278	1.04288
	1.00581	0.978149
	1.24715	1.02237
	1.15466	0.974686
	0.865393	0.966162
	0.901039	1.01544
	0.933314	0.973621
	0.89839	0.943253
	1.08698	0.917658
	0.93789	1.2746
	0.944152	1.07445
	0.94343	1.1443
	1.02412	1.03881
	0.896945	1.04676
	0.706187	0.990156
	1.09132	0.884661
	1.1154	0.823002
	1.08602	1.0022
	1.08746	1.02484
	1.10697	1.0706
	1.11636	0.882493
	0.945356	1.07999
	1.06458	1.19127
	1.08385	0.910192
	0.854795	1.03062
		1.04892
		1.1773
		1.00099
		0.923439
		0.945356
		0.862261
		0.970165
		0.950896
		1.02243
		1.02508
		0.934518
		0.877676
		1.10143
		1.02845
		1.10456
		1.0918
		0.984375
		0.961253
		0.918381
		0.852868
		0.965588
		0.994732
		1.07036
		1.08024
		1.16189
		0.986302
		1.04916
		1.04411
		0.856481
		0.983893
		0.94078
		0.885624
		0.855036
		0.858649
		0.935963
		0.856963
		0.880326
		0.86756
		0.785429
		0.810237
		0.908024
		0.825411
		0.915009
		0.909469
		0.868042
		0.849255
		0.857444
		0.878158
		1.06241
		0.966552
		1.02123
		0.978594
		0.89285
		0.984134
		0.979558
		0.964143
		1.00003
		0.927292
		0.90706
		0.841548
		1.00701
		1.02147
		0.997381
		0.922234
		0.944393
		1.01159
		0.753154
		0.880326
		0.929219
		0.88731
		0.941503
		0.990637
		0.917658
		1.07205
		0.947524
		0.883216
		0.963661
		0.923198
		1.15418
		1.03255
		0.863707
		0.8731
		0.869728
		1.00485
		0.929701
		0.81963
		0.908024
		0.797953

## Sheet: E Data 7H
Averages (dots)	Day5- WT neighbors	Day5- HrasG12V
	1	0.995141
	1	0.969893
	1	1.01242
Violin	WT neighbors	HrasG12V
	0.899305	1.1046
	0.933365	0.993985
	1.11554	1.11679
	0.915553	1.08367
	1.02398	1.15585
	1.05492	1.16928
	1.09023	1.23865
	0.983048	1.06648
	1.09148	1.08898
	1.09116	1.0596
	1.03367	1.11898
	1.01023	1.16866
	1.16928	1.09398
	1.07148	1.0093
	0.913054	1.01711
	0.913054	1.00586
	1.16272	1.01117
	1.07554	1.01555
	1.19084	1.17616
	1.23084	1.18272
	1.10866	1.02273
	0.891805	1.00117
	0.983986	0.902117
	0.879931	1.00273
	0.814936	0.9568
	1.02398	0.875869
	0.939302	0.891493
	0.965237	0.914929
	0.848371	0.940239
	0.855558	0.9543
	0.843059	1.02523
	0.945551	1.00367
	1.05304	0.939302
	1.02742	0.9618
	0.895868	0.974299
	0.953988	0.957425
	0.932762	0.904929
	0.977833	0.954925
	0.997234	1.01742
	0.953058	0.920866
	0.970669	0.997735
	0.935746	0.969924
	0.959028	1.15897
	1.03753	1.06773
	0.935448	0.827435
	1.01276	0.9543
	0.968878	0.93024
	1.10648	0.952738
	1.02828	0.996485
	1.03395	0.822436
	0.945596	1.15616
	0.921121	1.07242
	0.974848	0.961175
	0.993055	0.99336
	1.03753	0.898992
	0.946193	0.99836
	1.03634	0.952738
	1.03753	0.849621
	0.984399	0.930865
	1.05484	0.86087
	1.02052	1.00836
	1.03425	0.978049
	0.964699	0.878369
	0.999025	0.875557
	1.02828	1.08523
	1.04529	0.879306
	1.05842	0.885556
	1.09275	0.901492
	0.957536	0.850559
	0.993951	0.965237
	1.02798	0.937836
	0.950074	0.940224
	1.05066	0.940522
	1.01872	0.875154
	0.988877	0.910674
	0.997234	0.943507
	1.03216	0.969774
	0.951268	0.949775
	1.00798	1.01126
	1.05126	0.918733
	0.962013	1.02141
	1.00917	1.03395
	1.01723	1.01843
	0.992757	0.979624
	1.04678	0.875453
	1.01723	0.938433
	0.984996	0.940522
	0.997234	0.956342
	0.927389	0.904704
	0.93694	0.973952
	0.960222	0.945298
	1.01216	0.968878
	1.06171	0.984698
	0.999323	1.07305
	1.03992	1.0038
	0.982907	0.926792
	0.983173	0.93903
	1.05232	0.918733
	0.994247	0.965893
	0.996138	0.938731
	0.902682	0.952461
	0.885125	1.0047
	0.951841	1.01514
	0.957783	0.970371
	1.02072	0.970072
	0.991276	0.941716
	0.899711	0.960819
	0.94995	0.986787
	1.06204	0.970669
	1.04827	0.919031
	1.09229	0.960819
	1.04503	1.03216
	1.14361	1.02708
	0.953191	0.949178
	0.899981	0.957834
	0.84353	0.949775
	1.03125	0.98828
	0.978581	1.00768
	0.945088	1.0832
	0.908624	0.963804
	0.936175	1.00917
	1.01504	1.03514
	0.999649	1.06768
	1.09364	0.972161
	0.978581	0.943209
	1.07933	0.939146
	0.924831	0.943738
	1.05448	0.905923
	1.10877	0.930503
	1.08041	0.960484
	1.09202	0.892688
	1.1428	0.833536
	0.97615	0.946709
	1.05097	0.918618
	0.933474	1.09554
	0.997218	1.04746
		1.09905
		1.04314
		1.05718
		1.02423
		0.964806
		1.04097
		1.05826
		1.05988
		1.07609
		0.969397
		0.957783
		1.01369
		1.05367
		1.11687
		1.04692
		0.983983
		1.02126
		0.957513
		0.972909
		0.985604
		0.965076
		1.01207
		0.971828
		0.969668
		1.05988
		1.03152
		1.00856
		1.06123
		1.00424
		0.973449
		0.991006
		1.00208
		1.0688
		1.02801
		0.97642
		1.08014
		0.941847
		1.03287
		0.972909
		0.860816
		1.04665
		1.11984
		1.13065
		1.04719
		1.0796
		0.989925
		1.00505
		0.972098
		0.960214
		1.04773
		1.11957
		1.08905
		1.08689
		1.02234
		1.11282
		1.12471
		1.13335
		1.00721
		1.02207
		0.835157
