# Supplementary material for: Metabolic rewiring in skin epidermis drives tolerance to oncogenic mutations
Source: Nat Cell Biol. 2025 Jan 6;27(2):218–31. doi: 10.1038/s41556-024-01574-w (PMC11821535; doi:10.1038/s41556-024-01574-w)
Supplement: Supplementary file 25 — Numerical data from all the graphs with each panel in separate sheets. [file 41556_2024_1574_MOESM25_ESM.xlsx]

## Sheet: E Data.8A
Red- same data as Fig. 5B
13C2 AcetylcoA/ 13C3 Alanine
	Control	βcatGOF	HrasG12V		Control +Metformin	HrasG12V +Metformin	βcatGOF +Metformin
	78.5	96.4	86.5		65.4954	67.8859	67.4126
	71.3	92	91.9		65.8451	68.9558	71.372
	80.5	93.6	98		69.9938	68.341	69.0281
	83.7	99.1	87.1		65.4118	66.1578
	80.3	85	87		64.9249	65.3231
	77.2	98.1			66.6859	67.1359
	76				70.928
	71.2

## Sheet: E. Data 8B
Red- same data as Fig. 5C
13CO2/ 13C6-glucose
	Control	βcatGOF	HrasG12V		Control +Metformin	HrasG12V +Metformin	βcatGOF +Metformin
	37.5	51.3	50.6024		32.0992	28.3271	36.5182
	42	46	42.1986		30.5485	34.093	35.7619
	40.2985	43	55.2632		28.9091	31.8696	33.3333
	33.9207	46.2	44.8		30.3111	30.1646
	41.8367	49.7	38.2		28.0843	34.4132
	35.8407	55.5985			35.6356	29.6761
	34.4322	45.5357			34.0271
	39.3822	46.8165
	34.5

## Sheet: E Data 8C
Red- same data as Fig. 5E
13C3Lactate/ 13C6 glucose
	Control	βcatGOF	HrasG12V		Control +Metformin	HrasG12V +Metformin	βcatGOF +Metformin
	49.4	34	50.6024		56.8702	57.2491	55.8704
	48.6	34.9	52.8369		56.5401	71.1628	53.8095
	52.7363	32.9	59.7744		58.5455	68.6957	57.4561
	41.8502	35.4	65.1		63.5556	60.4938
	46.4286	30.2	58.7		60.1533	63.8498
	37.6106	34.3629			55.5085	62.3482
	39.9267	30.0595			57.0136
	47.4903	36.3296
	44.5

## Sheet: E Data 8D
Red- Same data as Extended Data 6C
13C3Lactate/ 13C3Pyruvate
	Control	βcatGOF	HrasG12V		Control +Metformin	HrasG12V+Metformin	βcatGOF +Metformin
	66.4062	65.3226	89.3617		104.196	111.594	82.6347
	85.8268	62.6794	87.6471		102.29	108.511	84.3284
	84.8276	67.1958	111.189		103.871	112.057	83.9744
	79.1045	54.4118	119.847		102.143	108.889
	101.98	62.2378	104.762		98.7421	108.8
	77.9412	53.7234			82.3899	110.791
	71.4286	61.3924			83.4437
	69.4656

## Sheet: E Data 8E
Red- same data as Fig.5F
13C2Glutamate/ 13C2 AcetylCoA
		Control	βcatGOF	HrasG12V		Control +Metformin	HrasG12V+Metformin	βcatGOF+Metformin
		97.6	96.2	97.7		88.412	93.1034	91.7012
		92	96.1	98.8		89.1979	92.2764	93.3457
		96.9	97.5	98.8		93.3569	92.4565	89.3978
		99.8	100.4	94.6		88.4892	94.0385
		93.1	97.3	91.7		85.7539	93.9275
		98.6	97.8			88.8312	92.7985
		96.2	98.2			92.6807
		94.4

## Sheet: E Data 8F
Red-same as Fig.5 D
13C3 Pyruvate/ 13C6glucose
	Control	βcatGOF	HrasG12V		Control +Metformin	HrasG12V+Metformin	βcatGOF+Metformin
	67.6617	55.2124	56.6265		54.5802	51.3011	67.6113
	58.5903	55.9524	60.2837		55.2743	65.5814	63.8095
	66.8367	59.176	53.7594		56.3636	61.3043	68.421
	47.6415	52.1008	54.3569		62.2222	55.5556
	56.6372	52.5126	56		60.9195	58.6855
	46.5202	52.6462			67.3729	56.2753
	55.9846	55.4348			68.3258
	56.3025
