# Supplementary material for: Metabolic rewiring in skin epidermis drives tolerance to oncogenic mutations
Source: Nat Cell Biol. 2025 Jan 6;27(2):218–31. doi: 10.1038/s41556-024-01574-w (PMC11821535; doi:10.1038/s41556-024-01574-w)
Supplement: Supplementary file 26 — Numerical data from all the graphs with each panel in separate sheets. [file 41556_2024_1574_MOESM26_ESM.xlsx]

## Sheet: E Data 10C
Red- Repeated from Extended Data 2C
Average pH3 from 3-4 regions per mouse
	Control	Day15- βcat	Day15- βcat + Metformin
	24.25	191.75	154
	46	207	78.3333
	29.5	85.5	181
	70.6667	165.5
	39.75	192.5
	38.75	255.667
	33.25	162.333
	109.333	150.667
		169.259
		214.444
